# Supplementary material for: Cold-induced degradation of core clock proteins implements temperature compensation in the Arabidopsis circadian clock
Source: Sci Adv. 2024 Sep 27;10(39):eadq0187. doi: 10.1126/sciadv.adq0187 (PMC11430399; doi:10.1126/sciadv.adq0187)
Supplement: Supplementary file 2 — Data S1 to S3 [file sciadv.adq0187_data_s1_to_s3.zip]

Archive with 1 entries (1 files):
- sciadv.adq0187_data_s1_to_s3.xlsx
