# Supplementary material for: Cold-induced degradation of core clock proteins implements temperature compensation in the Arabidopsis circadian clock
Source: Sci Adv. 2024 Sep 27;10(39):eadq0187. doi: 10.1126/sciadv.adq0187 (PMC11430399; doi:10.1126/sciadv.adq0187)
Supplement: Supplementary file 2 — Data S1 to S3 [file sciadv.adq0187_data_s1_to_s3.zip › sciadv.adq0187_data_s1_to_s3.xlsx]

## Sheet: Data S1
Proteins Unique Sequence ID	Checked	Tags	Protein FDR Confidence: Combined	Master	Protein Group IDs	Accession	Description	FASTA Title Lines	Exp. q-value: Combined	Sum PEP Score	# Decoy Protein: Combined	Coverage [%]	# Peptides	# PSMs	# Protein Unique Peptides	# Unique Peptides	# AAs	MW [kDa]	calc. pI	Score Sequest HT: TOC1-F_12C-1	Score Sequest HT: TOC1-F_12C-2	Score Sequest HT: TOC1-F_12C-3	Score Sequest HT: TOC1-F_28C-1	Score Sequest HT: TOC1-F_28C-2	Score Sequest HT: TOC1-F_28C-3	Score Sequest HT: PRR5-F_12C-1	Score Sequest HT: PRR5-F_12C-2	Score Sequest HT: PRR5-F_12C-3	Score Sequest HT: PRR5-F_28C-1	Score Sequest HT: PRR5-F_28C-2	Score Sequest HT: PRR5-F_28C-3	Coverage [%] (by Search Engine): TOC1-F_12C-1	Coverage [%] (by Search Engine): TOC1-F_12C-2	Coverage [%] (by Search Engine): TOC1-F_12C-3	Coverage [%] (by Search Engine): TOC1-F_28C-1	Coverage [%] (by Search Engine): TOC1-F_28C-2	Coverage [%] (by Search Engine): TOC1-F_28C-3	Coverage [%] (by Search Engine): PRR5-F_12C-1	Coverage [%] (by Search Engine): PRR5-F_12C-2	Coverage [%] (by Search Engine): PRR5-F_12C-3	Coverage [%] (by Search Engine): PRR5-F_28C-1	Coverage [%] (by Search Engine): PRR5-F_28C-2	Coverage [%] (by Search Engine): PRR5-F_28C-3	# PSMs (by Search Engine): TOC1-F_12C-1	# PSMs (by Search Engine): TOC1-F_12C-2	# PSMs (by Search Engine): TOC1-F_12C-3	# PSMs (by Search Engine): TOC1-F_28C-1	# PSMs (by Search Engine): TOC1-F_28C-2	# PSMs (by Search Engine): TOC1-F_28C-3
4.05119e+18	FALSE		High	IsMasterProtein	2561	2023-G49_PRR5-3xFLAG	2023-G49_PRR5-3xFLAG	>2023-G49_PRR5-3xFLAG	0	1155.38	0	83	70	2620	3	65	590	66.1	7.27	11.09	16.16	18.63	37.39	20.29	18.89	398.01	285.77	333.07	385.72	326.84	296.55	31	32	31	31	16	26	69	83	76	70	76	69	29	35	43	37	25	36
-8.86475e+18	FALSE		High	IsMasterProtein	66	2023-G49_TOC1-3xFLAG	2023-G49_TOC1-3xFLAG	>2023-G49_TOC1-3xFLAG	0	1243.26	0	71	60	3981	0	58	641	72	6.86	406.84	363.69	343.73	604.14	551.13	426.85	57.43	30.05	46.98	44.38	40.3	25.17	70	71	68	71	67	70	45	35	37	45	40	42	567	574	522	730	615	684
-1.70405e+18	FALSE		High	IsMasterProtein	1453	AT1G01080.2	RNA-binding (RRM/RBD/RNP motifs) family protein	>AT1G01080.2 | Symbols: | RNA-binding (RRM/RBD/RNP motifs) family protein | chr1:45503-46789 REVERSE LENGTH=294	0.002	4.423	7	6	2	5	0	2	294	32.7	8.9			0							0					6							3					3
4.04125e+18	FALSE		High	IsMasterProtein	2559	AT1G01090.1	pyruvate dehydrogenase E1 alpha	>AT1G01090.1 | Symbols: PDH-E1 ALPHA | pyruvate dehydrogenase E1 alpha | chr1:47705-49166 REVERSE LENGTH=428	0	10.052	0	11	3	4	3	3	428	47.1	7.49					2.09						0	0					5						6	3					1
7.78275e+18	FALSE		High	IsMasterProtein	3244	AT1G01100.2	60S acidic ribosomal protein family	>AT1G01100.2 | Symbols: | 60S acidic ribosomal protein family | chr1:50284-50954 REVERSE LENGTH=112;>AT1G01100.1 | Symbols: | 60S acidic ribosomal protein family | chr1:50284-50954 REVERSE LENGTH=112;>AT1G01100.4 | Symbols: | 60S acidic ribosomal protein family | chr1:50284-50954 REVERSE LENGTH=112	0	43.459	0	50	3	40	2	3	112	11.2	4.36	2.53	2.17	7.14	4.4	7.07	4.3	6.35	0	2.55	0	7.52	4.67	35	49	49	50	49	50	49	14	49	14	50	49	2	5	5	4	3	6
2.18799e+18	FALSE		Medium	IsMasterProtein	2196	AT1G01140.3	CBL-interacting protein kinase 9	>AT1G01140.3 | Symbols: CIPK9, PKS6 | CBL-interacting protein kinase 9 | chr1:64398-67512 REVERSE LENGTH=451	0.031	1.943	178	2	1	2	0	1	451	50.9	8.09		0		0										2		2										1		1
6.37594e+18	FALSE		High	IsMasterProtein	2974	AT1G01160.2	GRF1-interacting factor 2	>AT1G01160.2 | Symbols: GIF2 | GRF1-interacting factor 2 | chr1:72583-73883 FORWARD LENGTH=229	0	7.845	0	6	1	5	0	1	229	24.9	6.06	0	0	0	0							0		6	6	6	6							6		1	1	1	1
-7.1999e+18	FALSE		Medium	IsMasterProtein	410	AT1G01170.1	Protein of unknown function (DUF1138)	>AT1G01170.1 | Symbols: | Protein of unknown function (DUF1138) | chr1:74105-74443 REVERSE LENGTH=83;>AT1G01170.2 | Symbols: | Protein of unknown function (DUF1138) | chr1:74105-74443 REVERSE LENGTH=83	0.015	2.324	79	16	1	1	1	1	83	9.1	9.7									0												16
-1.25173e+18	FALSE		High	IsMasterProtein	1550	AT1G01300.1	Eukaryotic aspartyl protease family protein	>AT1G01300.1 | Symbols: | Eukaryotic aspartyl protease family protein | chr1:117065-118522 FORWARD LENGTH=485	0	106.614	0	32	15	179	14	14	485	52.1	8.98	6.82	4.7	2.06	13.43	13.38	8.68	0	0	0	0	0	0	28	28	30	32	31	32	5	6	9	2	7	8	24	19	22	34	25	33
-8.09802e+18	FALSE		High	IsMasterProtein	209	AT1G01320.1	Tetratricopeptide repeat (TPR)-like superfamily protein	>AT1G01320.1 | Symbols: | Tetratricopeptide repeat (TPR)-like superfamily protein | chr1:121582-130099 REVERSE LENGTH=1797	0	195.423	0	28	34	291	0	30	1797	198.7	6.33	8.7	7.13	11.64	10.69	6.24	2.54	2.02	4.01	2.34	6.39	5.67	2.05	20	19	19	17	12	14	13	5	7	10	12	6	39	35	34	32	20	28
-7.84675e+18	FALSE		High	IsMasterProtein	268	AT1G01370.1	Histone superfamily protein	>AT1G01370.1 | Symbols: HTR12, CENH3 | Histone superfamily protein | chr1:143773-145400 FORWARD LENGTH=178;>AT1G01370.2 | Symbols: HTR12, CENH3 | Histone superfamily protein | chr1:143773-145400 FORWARD LENGTH=178	0.01	2.523	51	4	1	1	1	1	178	19.7	11.58						0												4												1
5.77562e+18	FALSE		Medium	IsMasterProtein	2879	AT1G01440.1	Protein of unknown function (DUF3133)	>AT1G01440.1 | Symbols: | Protein of unknown function (DUF3133) | chr1:159935-162219 REVERSE LENGTH=664	0.021	2.135	115	1	1	1	1	1	664	74	6.43				0												1												1
4.12309e+18	FALSE		Medium	IsMasterProtein	2577	AT1G01510.1	NAD(P)-binding Rossmann-fold superfamily protein	>AT1G01510.1 | Symbols: AN | NAD(P)-binding Rossmann-fold superfamily protein | chr1:187235-189836 FORWARD LENGTH=636	0.038	1.801	227	1	1	4	1	1	636	70.1	6.6	0								0	0		0	1								1	1		1	1
1.45138e+18	FALSE		High	IsMasterProtein	2061	AT1G01610.1	glycerol-3-phosphate acyltransferase 4	>AT1G01610.1 | Symbols: ATGPAT4, GPAT4 | glycerol-3-phosphate acyltransferase 4 | chr1:221950-224255 REVERSE LENGTH=503	0	13.206	0	8	4	20	1	4	503	56.2	9.1	0	0	0	0	0	0	0	0	0				6	7	7	2	2	2	4	2	7				3	4	3	1	1	1
5.44067e+18	FALSE		High	IsMasterProtein	2814	AT1G01730.1	unknown protein; FUNCTIONS IN: molecular_function unknown; INVOLVED IN: biological_process unknown; LOCATED IN: chloroplast; EXPRESSED IN: 23 plant structures; EXPRESSED DURING: 13 growth stages; Has 42 Blast hits to 42 proteins in 17 species: Archae - 0; Bacteria - 2; Metazoa - 5; Fungi - 1; Plants - 34; Viruses - 0; Other Eukaryotes - 0 (source: NCBI BLink).	>AT1G01730.1 | Symbols: | unknown protein; FUNCTIONS IN: molecular_function unknown; INVOLVED IN: biological_process unknown; LOCATED IN: chloroplast; EXPRESSED IN: 23 plant structures; EXPRESSED DURING: 13 growth stages; Has 42 Blast hits to 42 proteins in 17 species: Archae - 0; Bacteria - 2; Metazoa - 5; Fungi - 1; Plants - 34; Viruses - 0; Other Eukaryotes - 0 (source: NCBI BLink). | chr1:271…	0	12.27	0	14	3	15	3	3	224	24.3	6.37	2.01	0	0	0	0	0							11	11	6	14	11	14							2	3	1	3	3	3
6.91861e+18	FALSE		High	IsMasterProtein	3073	AT1G01790.1	K+ efflux antiporter 1	>AT1G01790.1 | Symbols: KEA1, ATKEA1 | K+ efflux antiporter 1 | chr1:284781-290869 FORWARD LENGTH=1193	0.002	4.074	9	1	1	5	0	1	1193	128	5.34			1.68	1.67			1.91	0				0			1	1			1	1				1			1	1
-1.45197e+18	FALSE		High	IsMasterProtein	1506	AT1G01910.2	P-loop containing nucleoside triphosphate hydrolases superfamily protein	>AT1G01910.2 | Symbols: | P-loop containing nucleoside triphosphate hydrolases superfamily protein | chr1:313595-315831 REVERSE LENGTH=353;>AT1G01910.1 | Symbols: | P-loop containing nucleoside triphosphate hydrolases superfamily protein | chr1:313595-315831 REVERSE LENGTH=353;>AT1G01910.4 | Symbols: | P-loop containing nucleoside triphosphate hydrolases superfamily protein | chr1:313595-315831 R…	0	5.701	0	5	2	12	0	2	353	39.6	4.86		0	0	0			0	0	0	0	0	0		2	2	2			5	2	2	5	5	2		1	1	1
-5.96732e+18	FALSE		High	IsMasterProtein	641	AT1G01940.1	Cyclophilin-like peptidyl-prolyl cis-trans isomerase family protein	>AT1G01940.1 | Symbols: | Cyclophilin-like peptidyl-prolyl cis-trans isomerase family protein | chr1:323082-324719 FORWARD LENGTH=160	0.005	3.055	22	9	1	9	1	1	160	17.5	8.29		0	0	0	0			0	0	0	0			9	9	9	9			9	9	9	9			2	1	1	1
8.64342e+18	FALSE		High	IsMasterProtein	3391	AT1G01960.1	SEC7-like guanine nucleotide exchange family protein	>AT1G01960.1 | Symbols: EDA10 | SEC7-like guanine nucleotide exchange family protein | chr1:330830-337582 REVERSE LENGTH=1750	0	8.686	0	2	3	7	2	3	1750	194.8	5.64	0						0			0	0	0	1						1			1	2	1	1
-4.96287e+17	FALSE		High	IsMasterProtein	1683	AT1G02080.1	transcription regulators	>AT1G02080.1 | Symbols: | transcription regulators | chr1:373335-386682 FORWARD LENGTH=2431	0	25.227	0	4	7	35	0	7	2431	269.7	5.62	0	0	0	0		0	0	0	0	0	0		3	3	1	1		0	3	0	3	1	2		7	5	2	2		1
-4.40494e+18	FALSE		High	IsMasterProtein	931	AT1G02150.1	Tetratricopeptide repeat (TPR)-like superfamily protein	>AT1G02150.1 | Symbols: | Tetratricopeptide repeat (TPR)-like superfamily protein | chr1:408779-410433 FORWARD LENGTH=524	0	20.581	0	10	4	19	4	4	524	59.8	8.07	0	0	0	3.9	0	0	0	0	0	0	0		2	5	8	7	3	5	3	3	3	3	5		1	2	3	4	1	2
-7.70155e+18	FALSE		High	IsMasterProtein	297	AT1G02170.1	metacaspase 1	>AT1G02170.1 | Symbols: LOL3, ATMCPB1, MCP1B, ATMC1, MC1 | metacaspase 1 | chr1:411883-413426 FORWARD LENGTH=367	0	11.636	0	6	2	17	2	2	367	39.8	7.42	0	0	0	0	0	0				0	0		6	6	3	6	3	6				3	3		2	3	1	3	1	3
-8.19587e+18	FALSE		High	IsMasterProtein	193	AT1G02280.2	translocon at the outer envelope membrane of chloroplasts 33	>AT1G02280.2 | Symbols: TOC33, ATTOC33, PPI1 | translocon at the outer envelope membrane of chloroplasts 33 | chr1:448665-450246 REVERSE LENGTH=297;>AT1G02280.1 | Symbols: TOC33, ATTOC33, PPI1 | translocon at the outer envelope membrane of chloroplasts 33 | chr1:448665-450246 REVERSE LENGTH=297	0	21.783	0	26	6	51	6	6	297	32.9	9.06	1.78	0	0	1.84	0	0	0	0	0	0	3.48	0	26	13	15	15	11	8	10	8	10	8	26	13	8	4	4	4	4	2
-1.81672e+18	FALSE		High	IsMasterProtein	1427	AT1G02305.1	Cysteine proteinases superfamily protein	>AT1G02305.1 | Symbols: | Cysteine proteinases superfamily protein | chr1:455816-457974 FORWARD LENGTH=362	0	9.27	0	9	3	9	2	3	362	40	6.9				0	0	0				1.68	0					3	2	3				6	9					1	1	2
8.02282e+17	FALSE		High	IsMasterProtein	1937	AT1G02475.1	Polyketide cyclase/dehydrase and lipid transport superfamily protein	>AT1G02475.1 | Symbols: | Polyketide cyclase/dehydrase and lipid transport superfamily protein | chr1:514110-515331 REVERSE LENGTH=219	0.002	4.129	9	4	1	9	1	1	219	25	9.92		0	0	0			0	0	0	0	0			4	4	4			4	4	4	4	4			1	1	1
-2.91583e+18	FALSE		High	IsMasterProtein	1216	AT1G02500.2	S-adenosylmethionine synthetase 1	>AT1G02500.2 | Symbols: SAM1, SAM-1, MAT1, AtSAM1 | S-adenosylmethionine synthetase 1 | chr1:519037-520218 FORWARD LENGTH=393;>AT1G02500.1 | Symbols: SAM1, SAM-1, MAT1, AtSAM1 | S-adenosylmethionine synthetase 1 | chr1:519037-520218 FORWARD LENGTH=393	0	192.807	0	56	20	421	7	7	393	43.1	5.82	29.19	12.73	6.79	24.61	6.14	5.09	19.88	9.64	11.72	39.04	23.23	17.09	46	45	45	45	49	41	34	39	49	49	56	55	45	35	35	35	24	21
1.28217e+18	FALSE		High	IsMasterProtein	2025	AT1G02560.1	nuclear encoded CLP protease 5	>AT1G02560.1 | Symbols: CLPP5, NCLPP5, NCLPP1 | nuclear encoded CLP protease 5 | chr1:538000-539805 FORWARD LENGTH=298	0	31.083	0	22	6	60	6	6	298	32.3	8.24	0	0	1.79	1.67	1.76	0	0	0	2.16	3.87	1.7	0	19	9	22	16	11	11	7	7	11	21	21	5	4	2	8	6	3	5
2.08319e+18	FALSE		High	IsMasterProtein	2177	AT1G02780.1	Ribosomal protein L19e family protein	>AT1G02780.1 | Symbols: emb2386 | Ribosomal protein L19e family protein | chr1:608120-609391 REVERSE LENGTH=214	0	162.347	0	50	18	296	7	7	214	24.6	11.36	11.66	10.65	7.88	15.61	15.15	14.68	3.94	3.21	6.34	6.8	1.95	3.69	49	45	43	43	41	42	38	36	36	38	41	40	37	29	27	30	26	28
-1.03714e+18	FALSE		High	IsMasterProtein	1587	AT1G02840.3	RNA-binding (RRM/RBD/RNP motifs) family protein	>AT1G02840.3 | Symbols: SR1, ATSRP34, SRP34, SR34, At-SR34 | RNA-binding (RRM/RBD/RNP motifs) family protein | chr1:626918-629583 FORWARD LENGTH=303;>AT1G02840.1 | Symbols: SR1, ATSRP34, SRP34, SR34, At-SR34 | RNA-binding (RRM/RBD/RNP motifs) family protein | chr1:626918-629583 FORWARD LENGTH=303	0	29.444	0	27	8	41	0	6	303	33.7	11.06	0	0	0	3.7	0	0	0	0	0	0			24	20	21	24	3	15	7	5	8	3			8	5	6	10	1	4
-8.28108e+18	FALSE		High	IsMasterProtein	170	AT1G02890.1	AAA-type ATPase family protein	>AT1G02890.1 | Symbols: | AAA-type ATPase family protein | chr1:645372-651797 REVERSE LENGTH=1246	0	26.423	0	6	7	41	0	2	1246	135.9	5.97	0	2.03	0	2.14	0	0	0	1.67	0	0		0	3	4	2	2	1	1	6	4	5	2		2	4	4	2	1	1	1
-4.7972e+18	FALSE		Medium	IsMasterProtein	863	AT1G02910.1	tetratricopeptide repeat (TPR)-containing protein	>AT1G02910.1 | Symbols: LPA1 | tetratricopeptide repeat (TPR)-containing protein | chr1:655749-658125 REVERSE LENGTH=453	0.032	1.906	188	3	1	2	1	1	453	50.7	9.32			0								0				3								3				1
9.16539e+18	FALSE		High	IsMasterProtein	3504	AT1G02930.1	glutathione S-transferase 6	>AT1G02930.1 | Symbols: ATGSTF6, GST1, ERD11, ATGSTF3, GSTF6, ATGST1 | glutathione S-transferase 6 | chr1:661363-662191 REVERSE LENGTH=208;>AT1G02930.2 | Symbols: GSTF6 | glutathione S-transferase 6 | chr1:661363-662191 REVERSE LENGTH=208	0	65.544	0	68	11	101	3	9	208	23.5	6.23	0	1.77	16.37	2.26	2.6	0	0	0	0	3.67	0	0	42	21	58	32	26	32	24	15	15	42	21	21	9	10	21	7	6	7
-4.32194e+18	FALSE		High	IsMasterProtein	950	AT1G03090.2	methylcrotonyl-CoA carboxylase alpha chain, mitochondrial / 3-methylcrotonyl-CoA carboxylase 1 (MCCA)	>AT1G03090.2 | Symbols: MCCA | methylcrotonyl-CoA carboxylase alpha chain, mitochondrial / 3-methylcrotonyl-CoA carboxylase 1 (MCCA) | chr1:739715-743819 FORWARD LENGTH=734	0	89.217	0	34	12	50	0	12	734	80.4	6.9	34.78	5.18	0	0	0								34	24	9	3	3								30	11	6	2	1
2.61133e+18	FALSE		High	IsMasterProtein	2285	AT1G03140.1	splicing factor Prp18 family protein	>AT1G03140.1 | Symbols: | splicing factor Prp18 family protein | chr1:754471-756223 REVERSE LENGTH=420	0	9.168	0	6	2	5	2	2	420	47.9	9	0						0			0	0		3						3			3	6		1
6.37678e+18	FALSE		Medium	IsMasterProtein	2976	AT1G03230.1	Eukaryotic aspartyl protease family protein	>AT1G03230.1 | Symbols: | Eukaryotic aspartyl protease family protein | chr1:790110-791414 FORWARD LENGTH=434	0.035	1.835	209	3	1	1	0	1	434	46.1	9.14						0												3												1
-9.17087e+18	FALSE		Medium	IsMasterProtein	14	AT1G03250.2	unknown protein; FUNCTIONS IN: molecular_function unknown; INVOLVED IN: biological_process unknown; LOCATED IN: cellular_component unknown; EXPRESSED IN: 24 plant structures; EXPRESSED DURING: 15 growth stages.	>AT1G03250.2 | Symbols: | unknown protein; FUNCTIONS IN: molecular_function unknown; INVOLVED IN: biological_process unknown; LOCATED IN: cellular_component unknown; EXPRESSED IN: 24 plant structures; EXPRESSED DURING: 15 growth stages. | chr1:793576-795159 REVERSE LENGTH=251	0.031	1.921	179	3	1	4	0	1	251	28.5	6.7									0	0	0	0									3	3	3	3
4.97172e+18	FALSE		High	IsMasterProtein	2724	AT1G03330.1	Small nuclear ribonucleoprotein family protein	>AT1G03330.1 | Symbols: | Small nuclear ribonucleoprotein family protein | chr1:818161-819297 REVERSE LENGTH=93	0.001	5.033	3	34	2	2	2	2	93	10.7	7.44	0				0								19				15								1				1
-1.95426e+18	FALSE		High	IsMasterProtein	1395	AT1G03475.1	Coproporphyrinogen III oxidase	>AT1G03475.1 | Symbols: LIN2, HEMF1, ATCPO-I | Coproporphyrinogen III oxidase | chr1:869302-871175 REVERSE LENGTH=386	0	31.792	0	28	8	17	6	8	386	43.8	6.7	1.86		0	0	0						0		10		25	3	6						11		3		8	1	2
-8.02735e+17	FALSE		Medium	IsMasterProtein	1625	AT1G03530.1	nuclear assembly factor 1	>AT1G03530.1 | Symbols: ATNAF1, NAF1 | nuclear assembly factor 1 | chr1:880638-883338 REVERSE LENGTH=801	0.018	2.153	100	2	1	1	1	1	801	88.8	4.39		0												2												1
-8.81577e+17	FALSE		High	IsMasterProtein	1610	AT1G03600.1	photosystem II family protein	>AT1G03600.1 | Symbols: PSB27 | photosystem II family protein | chr1:898916-899440 FORWARD LENGTH=174	0	33.503	0	33	5	53	5	5	174	18.8	9.88	3.75	0	2	3.37	0	0	3.42	1.6	1.63	6.08	6.26	1.88	33	18	33	18	6	11	33	6	6	28	33	11	6	3	7	3	1	2
-6.45604e+18	FALSE		High	IsMasterProtein	544	AT1G03630.1	protochlorophyllide oxidoreductase C	>AT1G03630.1 | Symbols: POR C, PORC | protochlorophyllide oxidoreductase C | chr1:907699-909245 FORWARD LENGTH=401	0	62.591	0	30	10	141	0	7	401	43.9	9.11	9.21	11.26	6.89	12.53	3.95	1.76	5.23	3.94	6.25	4.97	12.64	5.41	30	16	30	22	16	20	20	13	13	16	16	14	15	12	16	19	11	6
-6.71849e+18	FALSE		High	IsMasterProtein	499	AT1G03740.1	Protein kinase superfamily protein	>AT1G03740.1 | Symbols: | Protein kinase superfamily protein | chr1:934055-936792 FORWARD LENGTH=740	0.002	4.318	7	2	1	6	0	1	740	84.4	9.45	0		0	0				0		0		0	2		2	2				2		2		2	1		1	1
-7.0978e+18	FALSE		High	IsMasterProtein	428	AT1G03860.1	prohibitin 2	>AT1G03860.1 | Symbols: ATPHB2, PHB2 | prohibitin 2 | chr1:979611-981157 REVERSE LENGTH=286;>AT1G03860.3 | Symbols: ATPHB2, PHB2 | prohibitin 2 | chr1:979611-981157 REVERSE LENGTH=286	0	43.837	0	39	7	65	1	5	286	31.8	9.39	1.82	0	1.64	2.01	2.33	0	4.36	3.53	2.12	5.64	2.23	0	13	16	16	12	9	9	39	25	27	12	12	8	4	5	3	5	2	2
6.3286e+18	FALSE		Medium	IsMasterProtein	2967	AT1G03900.1	non-intrinsic ABC protein 4	>AT1G03900.1 | Symbols: ATNAP4, NAP4 | non-intrinsic ABC protein 4 | chr1:991252-992852 FORWARD LENGTH=272	0.034	1.872	199	4	1	1	1	1	272	29.8	6.43											0												4
-2.52987e+18	FALSE		High	IsMasterProtein	1288	AT1G03910.2	EXPRESSED IN: 24 plant structures; EXPRESSED DURING: 13 growth stages; CONTAINS InterPro DOMAIN/s: Cactin protein, cactus-binding domain, C-terminal (InterPro:IPR019134), Cactin, central region (InterPro:IPR018816); BEST Arabidopsis thaliana protein match is: unknown protein (TAIR:AT2G36815.2).	>AT1G03910.2 | Symbols: | EXPRESSED IN: 24 plant structures; EXPRESSED DURING: 13 growth stages; CONTAINS InterPro DOMAIN/s: Cactin protein, cactus-binding domain, C-terminal (InterPro:IPR019134), Cactin, central region (InterPro:IPR018816); BEST Arabidopsis thaliana protein match is: unknown protein (TAIR:AT2G36815.2). | chr1:996432-1000231 FORWARD LENGTH=716	0	20.034	0	7	4	32	0	4	716	83.4	6.92	2.41	0	2.44	0	2.62	0	5.9	2.17	0	2.08	4.94	2.62	7	4	5	4	3	4	3	2	4	4	5	4	5	2	3	2	2	2
1.94772e+18	FALSE		Medium	IsMasterProtein	2150	AT1G03990.1	Long-chain fatty alcohol dehydrogenase family protein	>AT1G03990.1 | Symbols: | Long-chain fatty alcohol dehydrogenase family protein | chr1:1024847-1027616 FORWARD LENGTH=758	0.037	1.812	225	2	1	1	1	1	758	83.8	8.24			0												2												1
-3.65629e+18	FALSE		High	IsMasterProtein	1064	AT1G04040.1	HAD superfamily, subfamily IIIB acid phosphatase	>AT1G04040.1 | Symbols: | HAD superfamily, subfamily IIIB acid phosphatase | chr1:1042564-1043819 REVERSE LENGTH=271	0	71.755	0	45	14	115	11	11	271	31.1	9.11	1.83	0	0	2.06	0	0	1.84	0	0	2.05	9.69	1.79	21	17	16	34	12	10	26	3	6	20	45	15	9	7	6	17	7	5
2.60042e+18	FALSE		High	IsMasterProtein	2283	AT1G04160.1	myosin XI B	>AT1G04160.1 | Symbols: XIB, ATXIB, XI-8, XI-B | myosin XI B | chr1:1086495-1096146 FORWARD LENGTH=1500	0	37.895	0	6	9	52	1	1	1500	169.4	7.75	0	0	0	1.62	2.01	4.02	0	0	0	0	0	0	3	4	3	4	2	5	1	2	3	3	4	2	4	7	5	6	5	8
-8.07168e+18	FALSE		High	IsMasterProtein	214	AT1G04170.1	eukaryotic translation initiation factor 2 gamma subunit	>AT1G04170.1 | Symbols: EIF2 GAMMA | eukaryotic translation initiation factor 2 gamma subunit | chr1:1097423-1099702 FORWARD LENGTH=465	0	21.873	0	10	3	49	3	3	465	50.8	8.76	1.62	1.6	0	8.17	0	2.08	0	0	0	1.98	0	0	10	6	10	10	10	10	6	7	6	10	8	8	4	4	5	6	6	5
8.77702e+18	FALSE		Medium	IsMasterProtein	3421	AT1G04230.1	Protein of unknown function (DUF2361)	>AT1G04230.1 | Symbols: | Protein of unknown function (DUF2361) | chr1:1125576-1127828 FORWARD LENGTH=325	0.028	1.968	165	2	1	4	1	1	325	37.1	10.32	0		0	0	0								2		2	2	2								1		1	1	1
-6.48318e+18	FALSE		High	IsMasterProtein	535	AT1G04270.1	cytosolic ribosomal protein S15	>AT1G04270.1 | Symbols: RPS15 | cytosolic ribosomal protein S15 | chr1:1141852-1142960 REVERSE LENGTH=152	0	100.341	0	66	8	146	0	3	152	17.1	10.35	4.82	9.63	5.78	3.74	4.12	3.87	0	0	0	0	4.43	0	66	66	63	66	48	66	20	19	32	20	22	11	16	16	16	20	22	28
-5.03519e+18	FALSE		Medium	IsMasterProtein	815	AT1G04300.3	TRAF-like superfamily protein	>AT1G04300.3 | Symbols: | TRAF-like superfamily protein | chr1:1148818-1153895 REVERSE LENGTH=1082	0.038	1.79	229	1	1	1	0	1	1082	120.4	6.38	0												1												1
-4.91704e+18	FALSE		High	IsMasterProtein	832	AT1G04410.1	Lactate/malate dehydrogenase family protein	>AT1G04410.1 | Symbols: | Lactate/malate dehydrogenase family protein | chr1:1189418-1191267 REVERSE LENGTH=332	0	73.473	0	39	11	140	7	11	332	35.5	6.55	4.37	3.88	11.47	8.26	6.54	6.53	4.04	2.02	1.81	7.91	1.65	11.95	33	26	34	28	36	23	17	22	32	36	36	28	11	8	16	12	11	11
5.4754e+18	FALSE		High	IsMasterProtein	2823	AT1G04420.1	NAD(P)-linked oxidoreductase superfamily protein	>AT1G04420.1 | Symbols: | NAD(P)-linked oxidoreductase superfamily protein | chr1:1191634-1193699 FORWARD LENGTH=412	0.002	3.923	9	2	1	1	1	1	412	46.4	8.53			0												2												1
-4.04768e+18	FALSE		High	IsMasterProtein	1000	AT1G04430.1	S-adenosyl-L-methionine-dependent methyltransferases superfamily protein	>AT1G04430.1 | Symbols: | S-adenosyl-L-methionine-dependent methyltransferases superfamily protein | chr1:1198860-1201301 FORWARD LENGTH=623;>AT1G04430.2 | Symbols: | S-adenosyl-L-methionine-dependent methyltransferases superfamily protein | chr1:1198860-1201301 FORWARD LENGTH=623	0	15.942	0	10	6	24	2	3	623	70.5	6.6	0		0	0	0	0	0		0	0	1.62		8		6	6	2	2	3		2	3	3		4		4	5	1	2
-4.54612e+18	FALSE		High	IsMasterProtein	901	AT1G04480.1	Ribosomal protein L14p/L23e family protein	>AT1G04480.1 | Symbols: | Ribosomal protein L14p/L23e family protein | chr1:1216110-1217257 FORWARD LENGTH=140;>AT3G04400.1 | Symbols: emb2171 | Ribosomal protein L14p/L23e family protein | chr3:1167339-1168308 FORWARD LENGTH=140;>AT2G33370.1 | Symbols: | Ribosomal protein L14p/L23e family protein | chr2:14143718-14144644 REVERSE LENGTH=140	0	190.739	0	73	17	499	0	17	140	15	10.48	21.27	32.58	35.59	57.37	52.52	43.29	14.53	14.97	9.93	28.86	27.64	25.64	73	71	73	71	71	71	56	56	71	71	71	71	42	41	40	59	57	52
8.9187e+18	FALSE		High	IsMasterProtein	3454	AT1G04510.1	MOS4-associated complex 3A	>AT1G04510.1 | Symbols: MAC3A | MOS4-associated complex 3A | chr1:1226749-1230592 FORWARD LENGTH=523	0	55.622	0	31	13	69	0	11	523	56.8	6.64	0	1.78	0	0	0	0	0		0	0	0		19	17	28	31	10	13	4		6	4	6		10	10	13	13	5	7
-5.6427e+18	FALSE		High	IsMasterProtein	691	AT1G04530.1	Tetratricopeptide repeat (TPR)-like superfamily protein	>AT1G04530.1 | Symbols: TPR4 | Tetratricopeptide repeat (TPR)-like superfamily protein | chr1:1234456-1235895 REVERSE LENGTH=310	0	6.885	0	8	2	17	2	2	310	34.5	4.42	1.8	0	0	1.66	0	0	0	0		0	1.97	0	5	5	8	8	5	8	8	5		5	8	5	1	1	2	3	1	2
4.13578e+18	FALSE		Medium	IsMasterProtein	2578	AT1G04620.1	coenzyme F420 hydrogenase family / dehydrogenase, beta subunit family	>AT1G04620.1 | Symbols: | coenzyme F420 hydrogenase family / dehydrogenase, beta subunit family | chr1:1282869-1286492 REVERSE LENGTH=462	0.035	1.84	207	2	1	1	1	1	462	51.6	8.13										0												2
-4.05727e+18	FALSE		High	IsMasterProtein	997	AT1G04630.1	GRIM-19 protein	>AT1G04630.1 | Symbols: MEE4 | GRIM-19 protein | chr1:1289921-1290986 REVERSE LENGTH=143	0	6.318	0	7	1	14	0	1	143	16.1	9.2	0	0		0		0	0	0	0	0	0	0	7	7		7		7	7	7	7	7	7	7	1	1		1		1
1.9238e+18	FALSE		Medium	IsMasterProtein	2144	AT1G04640.2	lipoyltransferase 2	>AT1G04640.2 | Symbols: LIP2 | lipoyltransferase 2 | chr1:1292541-1293248 FORWARD LENGTH=235;>AT1G04640.1 | Symbols: LIP2 | lipoyltransferase 2 | chr1:1292541-1293248 FORWARD LENGTH=235	0.027	2.002	155	4	1	1	1	1	235	26.4	7.01		0												4												1
-7.71684e+18	FALSE		High	IsMasterProtein	290	AT1G04680.1	Pectin lyase-like superfamily protein	>AT1G04680.1 | Symbols: | Pectin lyase-like superfamily protein | chr1:1304052-1307780 REVERSE LENGTH=431	0	21.592	0	14	6	25	5	6	431	47.7	7.91	0	0	0	1.66		0							12	5	12	10		12							7	3	5	5		5
-9.03216e+18	FALSE		High	IsMasterProtein	31	AT1G04690.1	potassium channel beta subunit 1	>AT1G04690.1 | Symbols: KAB1, KV-BETA1 | potassium channel beta subunit 1 | chr1:1313662-1315420 FORWARD LENGTH=328	0	6.236	0	7	3	7	3	3	328	36.5	7.42			0	0	0						0				2	2	5						5				1	2	2
8.79603e+16	FALSE		High	IsMasterProtein	1797	AT1G04790.1	RING/U-box superfamily protein	>AT1G04790.1 | Symbols: | RING/U-box superfamily protein | chr1:1345469-1348143 FORWARD LENGTH=634	0	42.843	0	24	13	48	13	13	634	71.5	8.59	8.38	0	6.33	0		2.06	0	0	0				19	11	22	2		9	2	2	2				18	8	13	1		5
-6.77655e+18	FALSE		High	IsMasterProtein	486	AT1G04810.1	26S proteasome regulatory complex, non-ATPase subcomplex, Rpn2/Psmd1 subunit	>AT1G04810.1 | Symbols: | 26S proteasome regulatory complex, non-ATPase subcomplex, Rpn2/Psmd1 subunit | chr1:1350304-1355261 FORWARD LENGTH=1001	0	77.232	0	16	13	96	8	8	1001	108.8	5.35	0	0	0	0	0		0	0	4.29	0	1.7	0	7	4	9	2	1		15	13	12	7	9	5	8	5	9	2	1
3.57233e+18	FALSE		High	IsMasterProtein	2480	AT1G04820.1	tubulin alpha-4 chain	>AT1G04820.1 | Symbols: TUA4, TOR2 | tubulin alpha-4 chain | chr1:1356421-1358266 REVERSE LENGTH=450;>AT1G50010.1 | Symbols: TUA2 | tubulin alpha-2 chain | chr1:18517737-18519729 FORWARD LENGTH=450	0	347.552	0	72	32	632	2	2	450	49.5	5.06	51.93	39.91	31.92	72.3	46.88	26.57	29.22	20.89	25.91	43.09	53.1	20.08	70	63	58	64	63	58	60	53	59	65	66	48	65	50	44	77	51	51
5.5221e+16	FALSE		High	IsMasterProtein	1792	AT1G04850.1	ubiquitin-associated (UBA)/TS-N domain-containing protein	>AT1G04850.1 | Symbols: | ubiquitin-associated (UBA)/TS-N domain-containing protein | chr1:1365311-1368706 REVERSE LENGTH=413	0	11.121	0	7	3	16	3	3	413	46.6	6.18	0		0	0		0	0	0	0	0	0	0	2		2	2		2	2	2	2	7	2	2	1		1	1		1
-3.67243e+18	FALSE		High	IsMasterProtein	1060	AT1G04860.1	ubiquitin-specific protease 2	>AT1G04860.1 | Symbols: UBP2, ATUBP2 | ubiquitin-specific protease 2 | chr1:1369306-1372290 REVERSE LENGTH=961	0	8.326	0	2	2	4	2	2	961	105.1	5.27				0		0										2		2										2		2
8.43912e+18	FALSE		Medium	IsMasterProtein	3354	AT1G04910.1	O-fucosyltransferase family protein	>AT1G04910.1 | Symbols: | O-fucosyltransferase family protein | chr1:1388101-1391074 REVERSE LENGTH=519	0.035	1.832	210	2	1	1	1	1	519	59	9.33					0												2												1
-7.4612e+18	FALSE		High	IsMasterProtein	358	AT1G04970.1	lipid-binding serum glycoprotein family protein	>AT1G04970.1 | Symbols: | lipid-binding serum glycoprotein family protein | chr1:1411216-1413431 FORWARD LENGTH=488	0.002	3.745	9	2	1	2	1	1	488	53.5	4.79											0												2
-4.47337e+18	FALSE		Medium	IsMasterProtein	916	AT1G04980.1	PDI-like 2-2	>AT1G04980.1 | Symbols: ATPDIL2-2, ATPDI10, PDI10, PDIL2-2 | PDI-like 2-2 | chr1:1413869-1416120 REVERSE LENGTH=447	0.035	1.828	211	2	1	2	1	1	447	48.4	6.47										0	0											2	2
-4.60038e+18	FALSE		High	IsMasterProtein	894	AT1G04990.2	Zinc finger C-x8-C-x5-C-x3-H type family protein	>AT1G04990.2 | Symbols: | Zinc finger C-x8-C-x5-C-x3-H type family protein | chr1:1419368-1421454 REVERSE LENGTH=404;>AT1G04990.1 | Symbols: | Zinc finger C-x8-C-x5-C-x3-H type family protein | chr1:1419368-1421454 REVERSE LENGTH=404	0	14.81	0	11	4	9	3	4	404	44.7	8.09		0	1.66	0	0	1.64								3	6	8	6	3								1	2	3	2	1
7.56412e+18	FALSE		High	IsMasterProtein	3201	AT1G05010.1	ethylene-forming enzyme	>AT1G05010.1 | Symbols: EFE, ACO4, EAT1 | ethylene-forming enzyme | chr1:1431419-1432695 REVERSE LENGTH=323	0.003	3.266	14	3	1	3	1	1	323	36.7	5.36	0									0	0		3									3	3		1
-7.07911e+17	FALSE		High	IsMasterProtein	1646	AT1G05190.1	Ribosomal protein L6 family	>AT1G05190.1 | Symbols: emb2394 | Ribosomal protein L6 family | chr1:1502515-1503738 REVERSE LENGTH=223	0	159.209	0	65	20	447	20	20	223	24.7	9.89	14.61	13.02	13.63	20.64	18.49	11.21	9.56	5.29	3.05	16.96	12.89	6.06	65	65	65	65	61	55	65	65	62	65	65	58	48	48	39	47	37	40
-3.59325e+18	FALSE		High	IsMasterProtein	1082	AT1G05230.4	homeodomain GLABROUS 2	>AT1G05230.4 | Symbols: HDG2 | homeodomain GLABROUS 2 | chr1:1513388-1517024 REVERSE LENGTH=721;>AT1G05230.1 | Symbols: HDG2 | homeodomain GLABROUS 2 | chr1:1513388-1517024 REVERSE LENGTH=721;>AT1G05230.2 | Symbols: HDG2 | homeodomain GLABROUS 2 | chr1:1513388-1517024 REVERSE LENGTH=721	0	7.299	0	3	2	5	0	2	721	79.4	5.9							0			0	0								2			2	3
4.85643e+18	FALSE		High	IsMasterProtein	2701	AT1G05250.1	Peroxidase superfamily protein	>AT1G05250.1 | Symbols: | Peroxidase superfamily protein | chr1:1525924-1527169 REVERSE LENGTH=325;>AT1G05240.1 | Symbols: | Peroxidase superfamily protein | chr1:1521202-1522447 FORWARD LENGTH=325	0	11.82	0	11	3	9	3	3	325	35.6	9.25	0			3.8	0	0	0						5			8	3	3	11						1			2	1	1
-7.46177e+17	FALSE		High	IsMasterProtein	1638	AT1G05380.1	Acyl-CoA N-acyltransferase with RING/FYVE/PHD-type zinc finger protein	>AT1G05380.1 | Symbols: | Acyl-CoA N-acyltransferase with RING/FYVE/PHD-type zinc finger protein | chr1:1577231-1582190 FORWARD LENGTH=1138;>AT1G05380.2 | Symbols: | Acyl-CoA N-acyltransferase with RING/FYVE/PHD-type zinc finger protein | chr1:1577231-1582190 FORWARD LENGTH=1138	0	17.453	0	6	6	17	6	6	1138	126.3	8.38	0	0	0	0		0							6	2	4	1		1							6	3	4	3		1
3.36134e+18	FALSE		Medium	IsMasterProtein	2431	AT1G05500.1	Calcium-dependent lipid-binding (CaLB domain) family protein	>AT1G05500.1 | Symbols: SYTE, ATSYTE, NTMC2TYPE2.1, NTMC2T2.1, SYT5 | Calcium-dependent lipid-binding (CaLB domain) family protein | chr1:1625098-1628940 FORWARD LENGTH=560	0.031	1.921	179	3	1	3	1	1	560	62.9	5.87	0					0					0		3					3					3		1					1
8.63217e+17	FALSE		High	IsMasterProtein	1949	AT1G05520.1	Sec23/Sec24 protein transport family protein	>AT1G05520.1 | Symbols: | Sec23/Sec24 protein transport family protein | chr1:1631126-1635703 REVERSE LENGTH=783	0	8.438	0	3	2	5	1	2	783	86.3	5.64		0	0				0			0				2	2				2			3				1	1
1.22212e+18	FALSE		Medium	IsMasterProtein	2013	AT1G05830.2	trithorax-like protein 2	>AT1G05830.2 | Symbols: ATX2 | trithorax-like protein 2 | chr1:1754452-1761225 FORWARD LENGTH=1083;>AT1G05830.1 | Symbols: ATX2, SDG30 | trithorax-like protein 2 | chr1:1754452-1761225 FORWARD LENGTH=1083	0.01	2.483	54	1	1	1	1	1	1083	123.2	7.88	0												1												1
5.87361e+18	FALSE		High	IsMasterProtein	2901	AT1G05880.2	RING/U-box superfamily protein	>AT1G05880.2 | Symbols: ARI12 | RING/U-box superfamily protein | chr1:1775655-1778330 FORWARD LENGTH=496	0.002	3.693	10	4	1	2	0	1	496	56.5	5.45		0												4												2
4.40153e+18	FALSE		High	IsMasterProtein	2623	AT1G05890.2	RING/U-box superfamily protein	>AT1G05890.2 | Symbols: ARI5 | RING/U-box superfamily protein | chr1:1779631-1784166 FORWARD LENGTH=594	0.002	4.293	7	2	1	2	0	1	594	67.3	5.36				0		0										2		2										1		1
3.78821e+18	FALSE		High	IsMasterProtein	2519	AT1G05910.1	cell division cycle protein 48-related / CDC48-related	>AT1G05910.1 | Symbols: | cell division cycle protein 48-related / CDC48-related | chr1:1790796-1796503 FORWARD LENGTH=1210	0	5.705	0	2	2	5	2	2	1210	133.7	5.87	0	0	0			0							1	2	1			1							1	2	1			1
-8.33092e+17	FALSE		High	IsMasterProtein	1618	AT1G06020.1	pfkB-like carbohydrate kinase family protein	>AT1G06020.1 | Symbols: | pfkB-like carbohydrate kinase family protein | chr1:1824548-1826101 FORWARD LENGTH=345	0	10.525	0	10	3	12	0	3	345	37.6	5.76	0		0	0					0	0	0		3		3	3					6	10	10		1		1	2
7.67245e+18	FALSE		High	IsMasterProtein	3225	AT1G06070.1	Basic-leucine zipper (bZIP) transcription factor family protein	>AT1G06070.1 | Symbols: | Basic-leucine zipper (bZIP) transcription factor family protein | chr1:1835201-1837116 REVERSE LENGTH=423	0.008	2.707	41	5	1	1	1	1	423	47.1	6.4						0												5												1
3.91171e+18	FALSE		Medium	IsMasterProtein	2541	AT1G06150.1	basic helix-loop-helix (bHLH) DNA-binding superfamily protein	>AT1G06150.1 | Symbols: EMB1444 | basic helix-loop-helix (bHLH) DNA-binding superfamily protein | chr1:1867129-1873194 REVERSE LENGTH=1322	0.017	2.175	95	1	1	1	1	1	1322	147.3	6.34										0												1
7.30073e+18	FALSE		High	IsMasterProtein	3146	AT1G06190.1	Rho termination factor	>AT1G06190.1 | Symbols: | Rho termination factor | chr1:1892467-1894078 REVERSE LENGTH=401	0	39.478	0	25	7	52	0	7	401	44.5	5.19	7.46	0	0	7.18	1.97	1.78	0	0	0	1.86	1.69	0	20	16	18	25	14	14	10	2	7	12	16	2	8	6	4	9	4	4
-4.28897e+18	FALSE		High	IsMasterProtein	953	AT1G06220.2	Ribosomal protein S5/Elongation factor G/III/V family protein	>AT1G06220.2 | Symbols: MEE5 | Ribosomal protein S5/Elongation factor G/III/V family protein | chr1:1900524-1904583 FORWARD LENGTH=987;>AT1G06220.1 | Symbols: MEE5, CLO, GFA1 | Ribosomal protein S5/Elongation factor G/III/V family protein | chr1:1900524-1904583 FORWARD LENGTH=987	0	72.982	0	17	15	96	3	15	987	110.4	5.19	0	3.57	1.8	7.56	1.87	1.64	0	0	0	0	0	0	11	12	13	15	7	10	3	2	2	5	6	2	13	14	15	17	6	10
3.48687e+18	FALSE		High	IsMasterProtein	2463	AT1G06410.1	trehalose-phosphatase/synthase 7	>AT1G06410.1 | Symbols: ATTPS7, TPS7, ATTPSA | trehalose-phosphatase/synthase 7 | chr1:1955413-1958153 FORWARD LENGTH=851	0	35.647	0	13	9	70	9	9	851	96.6	5.85	0	0	0	0	0	0	0	0	0	0	0	0	7	6	3	9	5	6	7	5	3	7	13	3	8	4	4	9	5	5
-2.69667e+18	FALSE		High	IsMasterProtein	1261	AT1G06430.1	FTSH protease 8	>AT1G06430.1 | Symbols: FTSH8 | FTSH protease 8 | chr1:1960214-1962525 REVERSE LENGTH=685	0	68.869	0	25	16	103	1	2	685	73.2	5.95	0	0	2.19	0	1.88	0	0	0	0	1.75	2.04	0	20	9	17	13	6	6	17	10	13	13	16	5	13	5	17	12	3	3
-2.94677e+18	FALSE		High	IsMasterProtein	1211	AT1G06530.1	Tropomyosin-related	>AT1G06530.1 | Symbols: | Tropomyosin-related | chr1:2001625-2002596 FORWARD LENGTH=323	0	30.278	0	29	8	30	8	8	323	36.1	4.81	0	0	0		0		0	0	0	0	0	1.76	3	3	6		3		29	15	14	9	13	3	1	1	2		1
8.32285e+18	FALSE		High	IsMasterProtein	3342	AT1G06680.1	photosystem II subunit P-1	>AT1G06680.1 | Symbols: PSBP-1, OEE2, PSII-P, OE23 | photosystem II subunit P-1 | chr1:2047940-2049186 FORWARD LENGTH=263	0	57.543	0	34	8	62	0	8	263	28.1	7.39	7.8	2.11	6.31	4.47	0	0	4.21	2.18	0	10.06	0	0	21	21	34	21	4	12	16	16	21	29	24	29	8	4	11	4	1	3
-5.90882e+17	FALSE		High	IsMasterProtein	1667	AT1G06690.1	NAD(P)-linked oxidoreductase superfamily protein	>AT1G06690.1 | Symbols: | NAD(P)-linked oxidoreductase superfamily protein | chr1:2049742-2052039 REVERSE LENGTH=377	0	18.657	0	15	4	14	4	4	377	41.5	8.82	0			0	0		1.66			1.67	4.28	0	2			7	3		4			7	15	4	1			2	1
3.01642e+17	FALSE		High	IsMasterProtein	1832	AT1G06700.1	Protein kinase superfamily protein	>AT1G06700.1 | Symbols: | Protein kinase superfamily protein | chr1:2052750-2054552 REVERSE LENGTH=361;>AT1G06700.2 | Symbols: | Protein kinase superfamily protein | chr1:2052750-2054552 REVERSE LENGTH=361	0	5.435	1	7	2	8	1	1	361	39.8	7.5	0		0	0		0		0					4		2	7		2		2					1		1	3		2
1.41207e+18	FALSE		High	IsMasterProtein	2058	AT1G06760.1	winged-helix DNA-binding transcription factor family protein	>AT1G06760.1 | Symbols: | winged-helix DNA-binding transcription factor family protein | chr1:2076687-2077616 REVERSE LENGTH=274	0	11.626	0	11	3	19	1	1	274	28.9	10.77	1.94	0	0	0	0	0	0	0	0	1.67	1.65	0	4	4	4	4	4	4	4	4	4	4	11	4	3	2	2	2	1	1
-4.83572e+18	FALSE		High	IsMasterProtein	853	AT1G06950.1	translocon at the inner envelope membrane of chloroplasts 110	>AT1G06950.1 | Symbols: ATTIC110, TIC110 | translocon at the inner envelope membrane of chloroplasts 110 | chr1:2130303-2135563 REVERSE LENGTH=1016	0	226.544	0	41	39	320	39	39	1016	112.1	5.97	6.54	3.85	8.99	11.55	9.73	4.18	12.3	3.43	4.73	10.78	20.67	0	26	19	31	31	22	15	29	24	25	34	36	13	28	18	35	34	22	14
5.68038e+18	FALSE		High	IsMasterProtein	2864	AT1G07110.1	fructose-2,6-bisphosphatase	>AT1G07110.1 | Symbols: F2KP, ATF2KP, FKFBP | fructose-2,6-bisphosphatase | chr1:2178363-2183980 REVERSE LENGTH=744	0	7.02	0	4	2	3	1	2	744	82.5	6.29			0							0					2							4					1
-8.97447e+18	FALSE		High	IsMasterProtein	44	AT1G07140.1	Pleckstrin homology (PH) domain superfamily protein	>AT1G07140.1 | Symbols: SIRANBP | Pleckstrin homology (PH) domain superfamily protein | chr1:2192360-2193688 REVERSE LENGTH=228	0	7.425	0	10	2	8	1	2	228	25.6	4.94			0						0	0	0	0			4						4	10	10	4			1
-7.99502e+18	FALSE		High	IsMasterProtein	231	AT1G07170.3	PHF5-like protein	>AT1G07170.3 | Symbols: | PHF5-like protein | chr1:2200686-2201018 FORWARD LENGTH=110;>AT1G07170.2 | Symbols: | PHF5-like protein | chr1:2200686-2201018 FORWARD LENGTH=110;>AT1G07170.1 | Symbols: | PHF5-like protein | chr1:2200686-2201018 FORWARD LENGTH=110;>AT2G30000.1 | Symbols: | PHF5-like protein | chr2:12804042-12804374 REVERSE LENGTH=110	0	13.8	0	25	3	16	3	3	110	12.4	8.41	1.9	0	0	2.03	0	0							18	18	6	25	7	25							2	2	1	5	2	4
-1.43955e+17	FALSE		High	IsMasterProtein	1748	AT1G07210.1	Ribosomal protein S18	>AT1G07210.1 | Symbols: | Ribosomal protein S18 | chr1:2215320-2216668 FORWARD LENGTH=261	0.003	3.279	14	9	1	1	1	1	261	29.6	5.49				0												9												1
7.17178e+17	FALSE		High	IsMasterProtein	1918	AT1G07310.1	Calcium-dependent lipid-binding (CaLB domain) family protein	>AT1G07310.1 | Symbols: | Calcium-dependent lipid-binding (CaLB domain) family protein | chr1:2247775-2248833 REVERSE LENGTH=352	0	31.989	0	34	7	34	7	7	352	39	7.66	4.53	2.23	0	2	2.4	2.45	0		0	0			34	16	4	16	25	22	4		4	4			10	4	2	4	5	5
-5.69639e+18	FALSE		High	IsMasterProtein	684	AT1G07320.1	ribosomal protein L4	>AT1G07320.1 | Symbols: RPL4 | ribosomal protein L4 | chr1:2249190-2250189 FORWARD LENGTH=282	0	147.94	0	64	19	369	1	19	282	30.5	8.94	31.95	19.7	18.3	29.19	18.86	27.63	7.56	7.64	3.61	10.92	5.48	3.97	58	54	57	46	54	60	54	38	37	38	45	26	50	43	38	39	33	43
2.46037e+17	FALSE		High	IsMasterProtein	1824	AT1G07350.1	RNA-binding (RRM/RBD/RNP motifs) family protein	>AT1G07350.1 | Symbols: | RNA-binding (RRM/RBD/RNP motifs) family protein | chr1:2257732-2260101 REVERSE LENGTH=382	0	10.102	0	6	2	13	0	2	382	45	11.56	0	0	0	2.14	0	0					0		3	3	3	6	3	6					3		1	1	2	3	1	4
-5.29152e+18	FALSE		High	IsMasterProtein	757	AT1G07360.1	CCCH-type zinc fingerfamily protein with RNA-binding domain	>AT1G07360.1 | Symbols: | CCCH-type zinc fingerfamily protein with RNA-binding domain | chr1:2260562-2262795 REVERSE LENGTH=481	0	54.254	0	25	11	73	5	5	481	53.6	7.47	10.2	6.68	4.7	7.37	4.05	4.62	1.7	0	1.78	1.78	0	0	22	20	11	18	10	16	2	2	5	2	11	2	14	11	7	11	4	15
8.23077e+18	FALSE		High	IsMasterProtein	3328	AT1G07400.1	HSP20-like chaperones superfamily protein	>AT1G07400.1 | Symbols: | HSP20-like chaperones superfamily protein | chr1:2275148-2275621 FORWARD LENGTH=157	0	24.486	0	36	7	33	2	7	157	17.8	6.37				0	0	1.7				0	0	0				24	28	29				20	31	14				6	6	6
7.22286e+18	FALSE		Medium	IsMasterProtein	3130	AT1G07510.1	FTSH protease 10	>AT1G07510.1 | Symbols: ftsh10 | FTSH protease 10 | chr1:2305689-2309380 FORWARD LENGTH=813	0.013	2.366	72	1	1	2	0	1	813	89.5	8.35							0		0										1		1
-7.57462e+18	FALSE		High	IsMasterProtein	332	AT1G07560.1	Leucine-rich repeat protein kinase family protein	>AT1G07560.1 | Symbols: | Leucine-rich repeat protein kinase family protein | chr1:2327320-2331096 FORWARD LENGTH=871	0.001	5.224	3	3	2	15	1	2	871	96.9	6.65	0	0	0	0		0	0	0	0		0	0	1	1	3	1		1	1	1	1		1	1	1	2	2	1		2
-6.74731e+18	FALSE		High	IsMasterProtein	494	AT1G07670.1	endomembrane-type CA-ATPase 4	>AT1G07670.1 | Symbols: ATECA4, ECA4 | endomembrane-type CA-ATPase 4 | chr1:2370305-2374196 REVERSE LENGTH=1061	0	18.177	0	6	6	21	0	6	1061	116.1	5.21	0	0	0	0			0		0	0	0	0	2	1	2	2			2		6	2	3	1	2	1	2	2
5.4828e+18	FALSE		High	IsMasterProtein	2824	AT1G07705.2	NOT2 / NOT3 / NOT5 family	>AT1G07705.2 | Symbols: | NOT2 / NOT3 / NOT5 family | chr1:2382090-2385856 FORWARD LENGTH=614	0.001	4.714	3	3	1	2	0	1	614	65.8	7.62	1.69		0										3		3										1		1
6.3826e+18	FALSE		High	IsMasterProtein	2977	AT1G07770.2	ribosomal protein S15A	>AT1G07770.2 | Symbols: RPS15A | ribosomal protein S15A | chr1:2408413-2409065 REVERSE LENGTH=130;>AT1G07770.1 | Symbols: RPS15A | ribosomal protein S15A | chr1:2408413-2409065 REVERSE LENGTH=130;>AT5G59850.1 | Symbols: | Ribosomal protein S8 family protein | chr5:24112499-24113084 REVERSE LENGTH=130	0	62.098	0	70	10	186	1	2	130	14.8	9.89	9.68	6.8	3.83	11.3	15.9	3.48	3.67	5.02	9.13	7.86	3.25	4.3	48	48	48	48	63	48	48	48	48	55	55	48	16	18	14	16	17	18
-5.37595e+18	FALSE		High	IsMasterProtein	743	AT1G07780.1	phosphoribosylanthranilate isomerase 1	>AT1G07780.1 | Symbols: PAI1, TRP6 | phosphoribosylanthranilate isomerase 1 | chr1:2410352-2411833 REVERSE LENGTH=275;>AT1G07780.5 | Symbols: PAI1 | phosphoribosylanthranilate isomerase 1 | chr1:2410352-2411833 REVERSE LENGTH=275;>AT1G07780.2 | Symbols: PAI1, TRP6 | phosphoribosylanthranilate isomerase 1 | chr1:2410352-2411833 REVERSE LENGTH=275;>AT1G07780.3 | Symbols: PAI1, TRP6 | phosphoribosyl…	0	14.207	0	21	4	19	0	1	275	29.6	8.43	0	0	0	0	0	0	0		0	0	0		3	3	3	21	3	3	3		3	8	8		1	1	1	7	1	1
-5.01403e+18	FALSE		High	IsMasterProtein	818	AT1G07820.2	Histone superfamily protein	>AT1G07820.2 | Symbols: | Histone superfamily protein | chr1:2421435-2421746 REVERSE LENGTH=103;>AT1G07660.1 | Symbols: | Histone superfamily protein | chr1:2369212-2369523 FORWARD LENGTH=103;>AT3G46320.1 | Symbols: | Histone superfamily protein | chr3:17020043-17020354 REVERSE LENGTH=103;>AT2G28740.1 | Symbols: HIS4 | histone H4 | chr2:12329643-12329954 REVERSE LENGTH=103;>AT1G07820.1 | Symbols:…	0	136.305	0	62	14	325	5	14	103	11.4	11.47	9.28	13.69	14.56	25.18	12.54	0	5.79	4.03	5.86	7.96	7.95	6.92	60	60	60	62	59	60	59	56	59	59	59	59	37	37	31	44	28	30
2.25196e+18	FALSE		High	IsMasterProtein	2214	AT1G07890.2	ascorbate peroxidase 1	>AT1G07890.2 | Symbols: APX1, MEE6, CS1, ATAPX1, ATAPX01 | ascorbate peroxidase 1 | chr1:2438005-2439435 FORWARD LENGTH=250;>AT1G07890.5 | Symbols: APX1, MEE6, CS1, ATAPX1, ATAPX01 | ascorbate peroxidase 1 | chr1:2438005-2439435 FORWARD LENGTH=250;>AT1G07890.4 | Symbols: APX1, MEE6, CS1, ATAPX1, ATAPX01 | ascorbate peroxidase 1 | chr1:2438005-2439435 FORWARD LENGTH=250;>AT1G07890.3 | Symbols: APX…	0	148.57	0	62	14	215	0	14	250	27.5	6.13	6.15	0	11.33	4.29	0	0	1.75	2.27	0	9.98	39.95	0	48	40	45	60	40	44	47	30	34	60	62	50	13	12	19	20	8	10
8.22236e+18	FALSE		High	IsMasterProtein	3327	AT1G07940.1	GTP binding Elongation factor Tu family protein	>AT1G07940.1 | Symbols: | GTP binding Elongation factor Tu family protein | chr1:2463350-2464792 REVERSE LENGTH=449;>AT5G60390.3 | Symbols: | GTP binding Elongation factor Tu family protein | chr5:24289226-24290675 FORWARD LENGTH=449;>AT1G07930.1 | Symbols: | GTP binding Elongation factor Tu family protein | chr1:2459014-2460458 FORWARD LENGTH=449;>AT5G60390.1 | Symbols: | GTP binding Elongation …	0	447.954	0	68	30	1457	0	30	449	49.5	9.11	158.39	133.48	95.42	171.46	136.67	109.68	147.23	90.81	89.53	166.05	168.36	76.52	61	62	61	62	61	57	68	55	64	68	68	63	169	126	102	139	101	116
7.39403e+18	FALSE		High	IsMasterProtein	3169	AT1G08300.1	no vein-like	>AT1G08300.1 | Symbols: NVL | no vein-like | chr1:2614774-2618823 FORWARD LENGTH=746	0.002	4.007	9	2	2	4	1	1	746	84	8.75	0			0		0							1			2		1							1			2		1
-7.7612e+18	FALSE		High	IsMasterProtein	282	AT1G08320.3	bZIP transcription factor family protein	>AT1G08320.3 | Symbols: TGA9, bZIP21 | bZIP transcription factor family protein | chr1:2622113-2627451 REVERSE LENGTH=481;>AT1G08320.1 | Symbols: TGA9, bZIP21 | bZIP transcription factor family protein | chr1:2622113-2627451 REVERSE LENGTH=481	0	10.443	0	6	3	11	0	3	481	53.5	7.97	0	3.49	1.74										6	5	6										4	3	4
-6.44832e+18	FALSE		High	IsMasterProtein	545	AT1G08360.1	Ribosomal protein L1p/L10e family	>AT1G08360.1 | Symbols: | Ribosomal protein L1p/L10e family | chr1:2636231-2637694 FORWARD LENGTH=216	0	60.583	0	38	9	142	4	4	216	24.5	9.88	4.59	7.1	4.14	11.37	12.93	10.63	3.81	4.07	4.34	2.15	1.95	1.97	29	34	32	34	32	34	32	32	36	31	28	25	9	14	13	15	15	19
-1.37067e+18	FALSE		Medium	IsMasterProtein	1522	AT1G08420.1	BRI1 suppressor 1 (BSU1)-like 2	>AT1G08420.1 | Symbols: BSL2 | BRI1 suppressor 1 (BSU1)-like 2 | chr1:2649959-2656564 FORWARD LENGTH=1018	0.011	2.425	60	1	1	1	0	1	1018	108.5	5.74				0												1												1
1.87776e+18	FALSE		High	IsMasterProtein	2137	AT1G08450.1	calreticulin 3	>AT1G08450.1 | Symbols: CRT3, PSL1, EBS2, AtCRT3 | calreticulin 3 | chr1:2668008-2671800 REVERSE LENGTH=424	0.004	3.149	20	3	1	2	0	1	424	49.8	6.13				0		0										3		3										1		1
-6.21381e+18	FALSE		High	IsMasterProtein	593	AT1G08480.1	unknown protein; FUNCTIONS IN: molecular_function unknown; INVOLVED IN: biological_process unknown; LOCATED IN: mitochondrion, plasma membrane, plastid, vacuole; EXPRESSED IN: 27 plant structures; EXPRESSED DURING: 15 growth stages; Has 39 Blast hits to 39 proteins in 13 species: Archae - 0; Bacteria - 0; Metazoa - 0; Fungi - 0; Plants - 39; Viruses - 0; Other Eukaryotes - 0 (source: NCBI BLink).	>AT1G08480.1 | Symbols: | unknown protein; FUNCTIONS IN: molecular_function unknown; INVOLVED IN: biological_process unknown; LOCATED IN: mitochondrion, plasma membrane, plastid, vacuole; EXPRESSED IN: 27 plant structures; EXPRESSED DURING: 15 growth stages; Has 39 Blast hits to 39 proteins in 13 species: Archae - 0; Bacteria - 0; Metazoa - 0; Fungi - 0; Plants - 39; Viruses - 0; Other Eukaryotes…	0	18.978	0	45	5	19	5	5	142	15.8	6.8				0			0	0	0	0	0					25			37	25	45	6	5					2
-1.66657e+18	FALSE		High	IsMasterProtein	1468	AT1G08510.1	fatty acyl-ACP thioesterases B	>AT1G08510.1 | Symbols: FATB | fatty acyl-ACP thioesterases B | chr1:2691546-2693409 REVERSE LENGTH=412	0.005	2.969	24	2	1	2	1	1	412	45.7	8.57	0						0						2						2						1
-4.78828e+18	FALSE		High	IsMasterProtein	867	AT1G08520.1	ALBINA 1	>AT1G08520.1 | Symbols: ALB1, ALB-1V, V157, PDE166, CHLD | ALBINA 1 | chr1:2696538-2700819 FORWARD LENGTH=760	0	143.52	0	35	26	300	26	26	760	83.2	5.35	11.98	1.64	7.82	5.72	0	8.86	5.75	2.21	1.79	4.12	9.25	0	30	28	26	31	23	25	27	17	17	24	30	18	34	27	23	29	19	21
8.71122e+18	FALSE		High	IsMasterProtein	3405	AT1G08550.2	non-photochemical quenching 1	>AT1G08550.2 | Symbols: NPQ1, AVDE1 | non-photochemical quenching 1 | chr1:2707462-2709387 FORWARD LENGTH=462;>AT1G08550.1 | Symbols: NPQ1, AVDE1 | non-photochemical quenching 1 | chr1:2707462-2709387 FORWARD LENGTH=462	0	13.392	0	10	3	12	3	3	462	52	5.29			0					0		0	0				3					3		10	10				1
-8.14951e+18	FALSE		High	IsMasterProtein	200	AT1G08600.2	P-loop containing nucleoside triphosphate hydrolases superfamily protein	>AT1G08600.2 | Symbols: ATRX | P-loop containing nucleoside triphosphate hydrolases superfamily protein | chr1:2724562-2733431 FORWARD LENGTH=1479;>AT1G08600.4 | Symbols: ATRX | P-loop containing nucleoside triphosphate hydrolases superfamily protein | chr1:2724562-2733431 FORWARD LENGTH=1479;>AT1G08600.3 | Symbols: ATRX | P-loop containing nucleoside triphosphate hydrolases superfamily protein |…	0.002	4.514	7	1	2	2	0	2	1479	168.1	5.5	0												1												2
-1.172e+18	FALSE		High	IsMasterProtein	1563	AT1G08640.1	Chloroplast J-like domain 1	>AT1G08640.1 | Symbols: CJD1 | Chloroplast J-like domain 1 | chr1:2748714-2751209 REVERSE LENGTH=294	0	6.372	0	9	2	8	2	2	294	32.9	9.82		0	0	2.06	0		0	0	2.21					4	9	4	4		4	4	4					1	2	1	1
-3.27055e+18	FALSE		High	IsMasterProtein	1143	AT1G08810.1	myb domain protein 60	>AT1G08810.1 | Symbols: MYB60, AtMYB60 | myb domain protein 60 | chr1:2819279-2820329 REVERSE LENGTH=280	0.001	5.289	2	4	1	2	0	1	280	32	6.19				0		0										4		4										1		1
2.28027e+18	FALSE		High	IsMasterProtein	2219	AT1G08880.1	Histone superfamily protein	>AT1G08880.1 | Symbols: HTA5, H2AXA, G-H2AX, GAMMA-H2AX | Histone superfamily protein | chr1:2847144-2847676 REVERSE LENGTH=142	0	23.394	0	42	5	91	0	2	142	14.8	10.32	1.97	0	3.36	1.96	3.45	1.61	1.7	0	0	0	1.76	0	33	42	25	25	42	20	16	11	16	25	25	16	14	6	11	8	10	7
1.01516e+18	FALSE		High	IsMasterProtein	1979	AT1G08930.2	Major facilitator superfamily protein	>AT1G08930.2 | Symbols: ERD6 | Major facilitator superfamily protein | chr1:2873604-2876979 FORWARD LENGTH=496;>AT1G08930.1 | Symbols: ERD6 | Major facilitator superfamily protein | chr1:2873604-2876979 FORWARD LENGTH=496	0	10.443	0	8	4	20	4	4	496	54.3	8.53	0	0	0	0	0	0	0		0	0	0	0	3	2	3	3	5	3	2		2	3	2	2	2	1	2	2	3	3
-1.61968e+18	FALSE		High	IsMasterProtein	1478	AT1G08970.1	nuclear factor Y, subunit C9	>AT1G08970.1 | Symbols: HAP5C, NF-YC9 | nuclear factor Y, subunit C9 | chr1:2883144-2883839 FORWARD LENGTH=231;>AT1G08970.2 | Symbols: HAP5C, NF-YC9 | nuclear factor Y, subunit C9 | chr1:2883144-2883839 FORWARD LENGTH=231;>AT1G08970.3 | Symbols: HAP5C, NF-YC9 | nuclear factor Y, subunit C9 | chr1:2883144-2883839 FORWARD LENGTH=231;>AT1G08970.4 | Symbols: HAP5C, NF-YC9 | nuclear factor Y, subunit …	0	14.67	0	26	5	11	1	4	231	25.6	5.25	0	0	0	0		0				0	0		9	6	4	20		6				6	4		2	1	1	4		1
5.15125e+18	FALSE		High	IsMasterProtein	2755	AT1G09020.1	homolog of yeast sucrose nonfermenting 4	>AT1G09020.1 | Symbols: SNF4, ATSNF4 | homolog of yeast sucrose nonfermenting 4 | chr1:2900149-2904212 REVERSE LENGTH=487	0	8.902	0	7	3	17	3	3	487	53.4	6.68	0	0	0	0	0	0			0	0	0		4	2	4	7	2	2			2	4	5		3	1	2	4	1	1
7.92292e+18	FALSE		High	IsMasterProtein	3271	AT1G09060.3	Zinc finger, RING-type;Transcription factor jumonji/aspartyl beta-hydroxylase	>AT1G09060.3 | Symbols: | Zinc finger, RING-type;Transcription factor jumonji/aspartyl beta-hydroxylase | chr1:2921235-2925254 REVERSE LENGTH=944	0	24.111	0	9	8	18	0	8	944	107.2	5.81	1.78	0	1.61	0	0	0							6	5	3	3	1	1							6	4	3	3	1	1
4.82893e+18	FALSE		Medium	IsMasterProtein	2690	AT1G09070.1	soybean gene regulated by cold-2	>AT1G09070.1 | Symbols: SRC2, (AT)SRC2 | soybean gene regulated by cold-2 | chr1:2927767-2928741 FORWARD LENGTH=324	0.013	2.403	67	3	1	3	1	1	324	34.2	6.95	0		0	0									3		3	3									1		1	1
5.29165e+18	FALSE		High	IsMasterProtein	2777	AT1G09080.1	Heat shock protein 70 (Hsp 70) family protein	>AT1G09080.1 | Symbols: BIP3 | Heat shock protein 70 (Hsp 70) family protein | chr1:2929268-2931804 REVERSE LENGTH=675	0	20.264	0	7	4	33	0	1	675	75.1	5.05	1.9	0	1.61	0	2.43	3.93	1.68		1.69	2.18	0		4	5	6	5	7	6	3		4	5	4		2	3	4	5	5	5
5.27891e+18	FALSE		High	IsMasterProtein	2775	AT1G09100.1	26S proteasome AAA-ATPase subunit RPT5B	>AT1G09100.1 | Symbols: RPT5B | 26S proteasome AAA-ATPase subunit RPT5B | chr1:2936675-2939258 REVERSE LENGTH=423	0	124.013	0	50	19	265	3	3	423	47	5.02	9.11	8.22	7.44	6.36	7.17	1.91	13.68	23.43	19.07	11.12	19.19	3.64	40	35	46	35	20	29	41	45	42	36	41	33	18	19	23	22	8	11
-2.04713e+18	FALSE		High	IsMasterProtein	1379	AT1G09130.3	ATP-dependent caseinolytic (Clp) protease/crotonase family protein	>AT1G09130.3 | Symbols: | ATP-dependent caseinolytic (Clp) protease/crotonase family protein | chr1:2939731-2942217 REVERSE LENGTH=370	0	19.669	0	18	6	22	0	6	370	40.9	8.75	0		0	0			0			0	0		9		14	5			10			10	16		4		5	1
-3.52338e+18	FALSE		High	IsMasterProtein	1097	AT1G09140.1	SERINE-ARGININE PROTEIN 30	>AT1G09140.1 | Symbols: ATSRP30, SR30, At-SR30 | SERINE-ARGININE PROTEIN 30 | chr1:2942887-2945818 REVERSE LENGTH=268	0	35.784	0	31	8	73	0	7	268	30.4	9.86	0	1.65	0	9.76	3.62	2.13		1.62	0	1.61	3.66	1.65	15	20	11	31	21	27		8	8	15	24	15	5	5	4	18	7	10
3.65106e+18	FALSE		Medium	IsMasterProtein	2494	AT1G09160.2	Protein phosphatase 2C family protein	>AT1G09160.2 | Symbols: | Protein phosphatase 2C family protein | chr1:2953199-2955059 REVERSE LENGTH=428;>AT1G09160.1 | Symbols: | Protein phosphatase 2C family protein | chr1:2953199-2955059 REVERSE LENGTH=428	0.027	1.992	157	2	1	1	1	1	428	45.8	6.65						0												2												1
6.91253e+18	FALSE		High	IsMasterProtein	3072	AT1G09230.1	RNA-binding (RRM/RBD/RNP motifs) family protein	>AT1G09230.1 | Symbols: | RNA-binding (RRM/RBD/RNP motifs) family protein | chr1:2979637-2982563 REVERSE LENGTH=442	0.005	3.08	22	3	1	1	1	1	442	48.7	8.63				0												3												1
-5.35757e+18	FALSE		High	IsMasterProtein	746	AT1G09270.2	importin alpha isoform 4	>AT1G09270.2 | Symbols: IMPA-4 | importin alpha isoform 4 | chr1:2994506-2997833 FORWARD LENGTH=538;>AT1G09270.1 | Symbols: IMPA-4 | importin alpha isoform 4 | chr1:2994506-2997833 FORWARD LENGTH=538	0	29.28	0	16	6	47	0	5	538	59.4	5.33	0	1.87	0	1.84	1.86	0	0	0	0	3.83	1.97	0	14	11	11	16	9	8	6	2	11	8	12	2	5	4	5	8	3	3
6.62197e+18	FALSE		Medium	IsMasterProtein	3008	AT1G09310.1	Protein of unknown function, DUF538	>AT1G09310.1 | Symbols: | Protein of unknown function, DUF538 | chr1:3009109-3009648 FORWARD LENGTH=179	0.037	1.81	225	7	1	1	1	1	179	19.9	5.38			0												7												1
7.47858e+18	FALSE		High	IsMasterProtein	3187	AT1G09340.1	chloroplast RNA binding	>AT1G09340.1 | Symbols: CRB, CSP41B, HIP1.3 | chloroplast RNA binding | chr1:3015473-3018035 FORWARD LENGTH=378	0	116.243	0	58	21	115	21	21	378	42.6	8.16	4.45	0	19.88	2.03	3.98	0	0		0	1.8	2.1	0	39	20	58	26	30	15	2		2	21	28	9	18	6	41	10	9	5
-2.71864e+18	FALSE		High	IsMasterProtein	1254	AT1G09430.1	ATP-citrate lyase A-3	>AT1G09430.1 | Symbols: ACLA-3 | ATP-citrate lyase A-3 | chr1:3042135-3044978 FORWARD LENGTH=424	0	25.893	0	21	7	32	5	5	424	46.9	5.26	0	0	0	0		0	0	0	0	1.68	1.71	0	3	3	5	14		7	11	5	3	11	15	5	1	1	2	4		2
-8.95682e+18	FALSE		High	IsMasterProtein	49	AT1G09570.1	phytochrome A	>AT1G09570.1 | Symbols: PHYA, FHY2, FRE1, HY8 | phytochrome A | chr1:3095498-3099216 REVERSE LENGTH=1122	0.001	4.787	3	2	2	2	1	2	1122	124.4	6.33	0	0											1	1											1	1
1.03303e+18	FALSE		High	IsMasterProtein	1984	AT1G09620.1	ATP binding;leucine-tRNA ligases;aminoacyl-tRNA ligases;nucleotide binding;ATP binding;aminoacyl-tRNA ligases	>AT1G09620.1 | Symbols: | ATP binding;leucine-tRNA ligases;aminoacyl-tRNA ligases;nucleotide binding;ATP binding;aminoacyl-tRNA ligases | chr1:3113077-3116455 REVERSE LENGTH=1091	0	53.052	0	13	13	67	13	13	1091	123.4	6.02	1.72	0	0	1.71	0	0	0	0	0	3.71	2.32	0	7	3	6	10	3	4	6	1	3	9	11	2	6	3	5	12	3	4
6.62446e+18	FALSE		High	IsMasterProtein	3009	AT1G09640.1	Translation elongation factor EF1B, gamma chain	>AT1G09640.1 | Symbols: | Translation elongation factor EF1B, gamma chain | chr1:3120162-3122152 FORWARD LENGTH=414	0	82.667	0	43	16	100	4	10	414	46.6	5.48	0	1.74	1.96	3.47	2.04	0	0	0	0	5.23	6.27	0	11	16	14	27	13	7	9	7	12	29	33	12	7	9	7	10	8	4
1.09592e+18	FALSE		High	IsMasterProtein	1996	AT1G09660.1	RNA-binding KH domain-containing protein	>AT1G09660.1 | Symbols: | RNA-binding KH domain-containing protein | chr1:3128032-3130791 REVERSE LENGTH=298	0	5.362	1	6	2	3	0	2	298	33.7	8.18			0	0											3	6											1	2
-4.53735e+18	FALSE		High	IsMasterProtein	904	AT1G09740.1	Adenine nucleotide alpha hydrolases-like superfamily protein	>AT1G09740.1 | Symbols: | Adenine nucleotide alpha hydrolases-like superfamily protein | chr1:3154603-3155834 FORWARD LENGTH=171	0	7.19	0	15	2	20	2	2	171	18.1	6.51	0	0	0	1.83	1.94	0	1.86	0	0	0	1.63	0	5	5	5	5	5	15	5	15	5	5	5	5	1	1	1	1	1	2
3.64688e+18	FALSE		High	IsMasterProtein	2493	AT1G09750.1	Eukaryotic aspartyl protease family protein	>AT1G09750.1 | Symbols: | Eukaryotic aspartyl protease family protein | chr1:3157541-3158960 FORWARD LENGTH=449	0	9.116	0	8	3	11	3	3	449	47.6	7.52	0	0		0		0	0	0			0		4	2		6		8	2	2			2		2	1		2		3
-7.5527e+18	FALSE		High	IsMasterProtein	335	AT1G09760.1	U2 small nuclear ribonucleoprotein A	>AT1G09760.1 | Symbols: U2A' | U2 small nuclear ribonucleoprotein A | chr1:3159476-3161603 REVERSE LENGTH=249	0	11.665	0	10	2	21	2	2	249	28	6.05	0	0	0	2.09	0	1.61	0	0	0	0	0		10	4	10	10	4	10	10	6	10	4	4		2	1	2	4	2	2
-9.17522e+17	FALSE		High	IsMasterProtein	1606	AT1G09770.1	cell division cycle 5	>AT1G09770.1 | Symbols: ATCDC5, CDC5, ATMYBCDC5 | cell division cycle 5 | chr1:3162002-3165122 FORWARD LENGTH=844	0	17.15	0	8	7	16	7	7	844	95.7	6.77	0	0	0	0	0	0		0					5	1	6	7	1	1		1					3	1	4	5	1	1
-7.81749e+18	FALSE		High	IsMasterProtein	274	AT1G09780.1	Phosphoglycerate mutase, 2,3-bisphosphoglycerate-independent	>AT1G09780.1 | Symbols: | Phosphoglycerate mutase, 2,3-bisphosphoglycerate-independent | chr1:3165550-3167812 REVERSE LENGTH=557	0	43.631	0	22	9	33	4	4	557	60.5	5.53	0	0	0	0	0	0	0	0	0	0	0	0	8	4	18	2	5	4	2	2	4	8	10	2	4	2	8	1	2	2
-6.36467e+17	FALSE		High	IsMasterProtein	1658	AT1G09795.1	ATP phosphoribosyl transferase 2	>AT1G09795.1 | Symbols: ATATP-PRT2, HISN1B, ATP-PRT2 | ATP phosphoribosyl transferase 2 | chr1:3173588-3176690 FORWARD LENGTH=413	0	13.155	0	14	4	13	3	3	413	44.7	6.8			0				0		0	0	0				5				2		3	5	14				2
-1.71995e+18	FALSE		High	IsMasterProtein	1447	AT1G09850.1	xylem bark cysteine peptidase 3	>AT1G09850.1 | Symbols: XBCP3 | xylem bark cysteine peptidase 3 | chr1:3201848-3203875 FORWARD LENGTH=437	0	27.678	0	14	5	47	5	5	437	48	6.46	0	0	0	1.78	0	0	0	0	0	0	0	0	12	6	11	8	3	5	14	14	14	11	14	8	4	2	4	3	1	3
-4.49295e+18	FALSE		High	IsMasterProtein	909	AT1G09870.1	histidine acid phosphatase family protein	>AT1G09870.1 | Symbols: | histidine acid phosphatase family protein | chr1:3205817-3208444 FORWARD LENGTH=487	0.008	2.634	44	2	1	3	1	1	487	54.8	7.96										0	0	0										2	2	2
9.75368e+17	FALSE		High	IsMasterProtein	1971	AT1G10170.1	NF-X-like 1	>AT1G10170.1 | Symbols: ATNFXL1, NFXL1 | NF-X-like 1 | chr1:3333925-3337491 REVERSE LENGTH=1188	0	427.965	0	62	62	639	62	62	1188	130.6	8.1	73.26	45.94	32.01	31.75	36.77	45.35	4.12	0	4.39	2.66	4.13	0	59	57	52	50	41	44	28	16	18	6	11	9	116	87	94	76	66	97
7.79285e+18	FALSE		High	IsMasterProtein	3247	AT1G10200.1	GATA type zinc finger transcription factor family protein	>AT1G10200.1 | Symbols: WLIM1 | GATA type zinc finger transcription factor family protein | chr1:3346677-3347763 REVERSE LENGTH=190	0	7.909	0	14	2	9	2	2	190	21	8.84		0	0	0						0	0			5	5	14						5	5			1	1	3
-6.66731e+18	FALSE		High	IsMasterProtein	507	AT1G10270.1	glutamine-rich protein 23	>AT1G10270.1 | Symbols: GRP23 | glutamine-rich protein 23 | chr1:3363535-3366276 FORWARD LENGTH=913	0	7.231	0	3	3	6	3	3	913	102	7.62	0	0	0	0									1	2	1	2									1	2	1	2
4.4327e+18	FALSE		High	IsMasterProtein	2627	AT1G10290.1	dynamin-like protein 6	>AT1G10290.1 | Symbols: ADL6, DRP2A | dynamin-like protein 6 | chr1:3370774-3377120 FORWARD LENGTH=914	0	187.898	0	47	38	293	13	13	914	99.1	9.04	18	3.28	3.67	18.81	3.62	7.33	7.72	3.56	3.38	15	41.48	5.24	38	13	16	34	14	10	21	9	8	27	42	14	45	14	13	39	13	10
-2.50324e+18	FALSE		High	IsMasterProtein	1295	AT1G10390.1	Nucleoporin autopeptidase	>AT1G10390.1 | Symbols: | Nucleoporin autopeptidase | chr1:3407265-3412045 REVERSE LENGTH=1041;>AT1G10390.2 | Symbols: | Nucleoporin autopeptidase | chr1:3407265-3412045 REVERSE LENGTH=1041	0.01	2.511	52	1	1	1	1	1	1041	106.2	8.79										0												1
-3.22276e+18	FALSE		High	IsMasterProtein	1155	AT1G10450.1	SIN3-like 6	>AT1G10450.1 | Symbols: SNL6 | SIN3-like 6 | chr1:3432313-3437979 FORWARD LENGTH=1122	0	27.055	0	7	8	34	6	6	1122	128.5	7.08	0	0	0	0			0	0	0	0	0		5	6	5	1			1	1	1	1	1		8	9	8	2
-2.34928e+18	FALSE		High	IsMasterProtein	1322	AT1G10490.1	Domain of unknown function (DUF1726) ;Putative ATPase (DUF699)	>AT1G10490.1 | Symbols: | Domain of unknown function (DUF1726) ;Putative ATPase (DUF699) | chr1:3453589-3459925 FORWARD LENGTH=1028	0	13.727	0	2	2	3	1	2	1028	115.5	7.33				0		0										2		1										2		1
3.67349e+17	FALSE		High	IsMasterProtein	1848	AT1G10510.1	RNI-like superfamily protein	>AT1G10510.1 | Symbols: emb2004 | RNI-like superfamily protein | chr1:3461771-3465590 FORWARD LENGTH=605	0	15.061	0	8	4	32	4	4	605	64.7	7.58	0		0	0	0	0	0	0	0	1.83	0	0	6		6	6	5	7	6	2	4	8	6	5	3		3	3	3	3
-1.54321e+18	FALSE		High	IsMasterProtein	1486	AT1G10522.1	unknown protein; FUNCTIONS IN: molecular_function unknown; INVOLVED IN: biological_process unknown; LOCATED IN: chloroplast; EXPRESSED IN: 23 plant structures; EXPRESSED DURING: 13 growth stages; Has 24 Blast hits to 24 proteins in 8 species: Archae - 0; Bacteria - 0; Metazoa - 0; Fungi - 0; Plants - 24; Viruses - 0; Other Eukaryotes - 0 (source: NCBI BLink).	>AT1G10522.1 | Symbols: | unknown protein; FUNCTIONS IN: molecular_function unknown; INVOLVED IN: biological_process unknown; LOCATED IN: chloroplast; EXPRESSED IN: 23 plant structures; EXPRESSED DURING: 13 growth stages; Has 24 Blast hits to 24 proteins in 8 species: Archae - 0; Bacteria - 0; Metazoa - 0; Fungi - 0; Plants - 24; Viruses - 0; Other Eukaryotes - 0 (source: NCBI BLink). | chr1:3470…	0.004	3.107	21	6	1	18	1	1	179	20.2	5.96	0	0	0	0	0	0	0	0	0	0	0		6	6	6	6	6	6	6	6	6	6	6		2	2	3	3	1	2
-3.04059e+18	FALSE		High	IsMasterProtein	1188	AT1G10580.1	Transducin/WD40 repeat-like superfamily protein	>AT1G10580.1 | Symbols: | Transducin/WD40 repeat-like superfamily protein | chr1:3491560-3493665 REVERSE LENGTH=573	0	12.223	0	9	4	13	4	4	573	65.1	7.08	0	0	0	0	0								7	5	5	3	4								3	3	3	2	2
8.01121e+18	FALSE		High	IsMasterProtein	3285	AT1G10650.1	SBP (S-ribonuclease binding protein) family protein	>AT1G10650.1 | Symbols: | SBP (S-ribonuclease binding protein) family protein | chr1:3524122-3525318 REVERSE LENGTH=339	0	5.454	1	6	2	5	0	2	339	38.2	7.87	0	0	0				0						3	3	6				3						1	1	2
-9.01773e+18	FALSE		High	IsMasterProtein	34	AT1G10670.1	ATP-citrate lyase A-1	>AT1G10670.1 | Symbols: ACLA-1 | ATP-citrate lyase A-1 | chr1:3535787-3538098 FORWARD LENGTH=423;>AT1G10670.2 | Symbols: ACLA-1 | ATP-citrate lyase A-1 | chr1:3535787-3538098 FORWARD LENGTH=423;>AT1G10670.4 | Symbols: ACLA-1 | ATP-citrate lyase A-1 | chr1:3535787-3538098 FORWARD LENGTH=423	0	17.813	0	13	4	28	1	2	423	46.6	5.5	0	0	0	0	0	0	0	0	0	1.79	0	0	3	3	9	3	3	3	5	5	3	9	13	3	1	2	3	1	2	2
-2.20161e+18	FALSE		High	IsMasterProtein	1350	AT1G10760.1	Pyruvate phosphate dikinase, PEP/pyruvate binding domain	>AT1G10760.1 | Symbols: SEX1, SOP1, SOP, GWD1, GWD | Pyruvate phosphate dikinase, PEP/pyruvate binding domain | chr1:3581210-3590043 REVERSE LENGTH=1399	0.008	2.764	40	1	1	2	0	1	1399	156.5	5.92			0												1												2
-7.64856e+17	FALSE		High	IsMasterProtein	1631	AT1G10840.1	translation initiation factor 3 subunit H1	>AT1G10840.1 | Symbols: TIF3H1 | translation initiation factor 3 subunit H1 | chr1:3607885-3610299 REVERSE LENGTH=337	0	40.54	0	28	8	72	2	8	337	38.3	4.92	5.85	1.62	0	3.74	1.63	1.62	1.6	2.18	1.9	4.95	3.37	0	28	17	22	22	14	20	20	22	12	19	28	11	9	4	9	7	5	5
5.26782e+18	FALSE		High	IsMasterProtein	2771	AT1G10940.2	Protein kinase superfamily protein	>AT1G10940.2 | Symbols: | Protein kinase superfamily protein | chr1:3656050-3658170 REVERSE LENGTH=371	0.002	4.526	7	7	2	2	0	2	371	42.1	5.77											0												7
7.17727e+18	FALSE		High	IsMasterProtein	3123	AT1G10950.1	transmembrane nine 1	>AT1G10950.1 | Symbols: TMN1, AtTMN1 | transmembrane nine 1 | chr1:3659322-3663622 FORWARD LENGTH=589	0	16.451	0	11	5	22	5	5	589	66.8	7.65	0	0	0	0	0	0	0	0	0	0	0		2	5	2	9	2	5	2	2	2	9	2		2	1	1	5	3	2
-7.831e+16	FALSE		High	IsMasterProtein	1770	AT1G11430.1	plastid developmental protein DAG, putative	>AT1G11430.1 | Symbols: | plastid developmental protein DAG, putative | chr1:3847273-3848938 FORWARD LENGTH=232	0	7.6	0	12	2	21	2	2	232	26.2	8.88	0	0	0	0	0	0							5	5	12	12	5	12							3	5	2	6	2	3
2.20898e+18	FALSE		High	IsMasterProtein	2202	AT1G11580.1	methylesterase PCR A	>AT1G11580.1 | Symbols: ATPMEPCRA, PMEPCRA | methylesterase PCR A | chr1:3888730-3890649 FORWARD LENGTH=557	0	5.361	1	3	2	3	2	2	557	61.6	8.78				0		0										3		2										2		1
6.54876e+18	FALSE		High	IsMasterProtein	2999	AT1G11650.2	RNA-binding (RRM/RBD/RNP motifs) family protein	>AT1G11650.2 | Symbols: ATRBP45B, RBP45B | RNA-binding (RRM/RBD/RNP motifs) family protein | chr1:3914895-3917941 FORWARD LENGTH=405	0	20.544	0	14	5	43	2	5	405	44.1	5.87	1.82	0	0	0	1.91	0	1.88	1.63	0	0	2.04	0	9	2	4	14	4	4	6	2	4	14	14	7	4	2	2	6	2	3
-3.69923e+18	FALSE		High	IsMasterProtein	1057	AT1G11680.1	CYTOCHROME P450 51G1	>AT1G11680.1 | Symbols: CYP51G1, EMB1738, CYP51A2, CYP51 | CYTOCHROME P450 51G1 | chr1:3938925-3940585 FORWARD LENGTH=488	0.002	4.084	9	4	2	9	2	2	488	55.5	8.29		0		0		0	0		0	0	0			2		2		2	2		2	4	4			1		1		1
8.2892e+18	FALSE		High	IsMasterProtein	3335	AT1G11750.2	CLP protease proteolytic subunit 6	>AT1G11750.2 | Symbols: CLPP6 | CLP protease proteolytic subunit 6 | chr1:3967609-3969535 FORWARD LENGTH=289	0.002	3.669	11	3	1	7	0	1	289	31.3	9.28	0	1.68			1.86				0	0	2.25	0	3	3			3				3	3	3	3	1	1			1
3.44496e+18	FALSE		High	IsMasterProtein	2454	AT1G11840.6	glyoxalase I homolog	>AT1G11840.6 | Symbols: GLX1 | glyoxalase I homolog | chr1:3995928-3997518 FORWARD LENGTH=322	0.001	5.16	3	6	2	2	0	2	322	36.3	5.5			0												6												2
7.30723e+18	FALSE		High	IsMasterProtein	3149	AT1G11860.1	Glycine cleavage T-protein family	>AT1G11860.1 | Symbols: | Glycine cleavage T-protein family | chr1:4001801-4003245 FORWARD LENGTH=408;>AT1G11860.3 | Symbols: | Glycine cleavage T-protein family | chr1:4001801-4003245 FORWARD LENGTH=408;>AT1G11860.2 | Symbols: | Glycine cleavage T-protein family | chr1:4001801-4003245 FORWARD LENGTH=408	0	147.558	0	54	21	189	21	21	408	44.4	8.37	5.16	2.01	22.72	5.25	4.6	0	1.71	0	0	14.27	13.22	0	39	22	54	29	13	25	20	8	17	37	42	23	25	8	44	19	6	10
4.35635e+18	FALSE		High	IsMasterProtein	2613	AT1G11910.1	aspartic proteinase A1	>AT1G11910.1 | Symbols: APA1, ATAPA1 | aspartic proteinase A1 | chr1:4017119-4019874 REVERSE LENGTH=506	0	140.827	0	58	20	263	17	20	506	54.6	5.54	10.23	2.02	0	21.81	13.94	17.69	7.63	2.58	9.78	25.79	19.3	3.96	35	28	20	48	31	46	33	31	28	47	47	29	22	15	14	32	19	33
-5.11538e+18	FALSE		High	IsMasterProtein	794	AT1G12000.1	Phosphofructokinase family protein	>AT1G12000.1 | Symbols: | Phosphofructokinase family protein | chr1:4050159-4053727 REVERSE LENGTH=566	0	71.249	0	33	13	84	10	10	566	61.4	6.1	3.52	3.46	0	8.86	0	0	1.66	0	0	4.34	5.99	0	22	6	13	23	7	14	21	7	14	16	28	5	10	5	7	10	3	5
5.7729e+18	FALSE		High	IsMasterProtein	2877	AT1G12110.1	nitrate transporter 1.1	>AT1G12110.1 | Symbols: NRT1.1, CHL1-1, NRT1, B-1, ATNRT1, CHL1 | nitrate transporter 1.1 | chr1:4105341-4109290 FORWARD LENGTH=590	0	5.32	1	3	1	1	1	1	590	64.9	8.43				0												3												1
-8.20046e+17	FALSE		Medium	IsMasterProtein	1622	AT1G12230.2	Aldolase superfamily protein	>AT1G12230.2 | Symbols: | Aldolase superfamily protein | chr1:4148050-4150708 FORWARD LENGTH=427	0.047	1.622	285	3	1	3	0	1	427	46.5	7.78	0									0		0	3									3		3	1
2.38009e+18	FALSE		High	IsMasterProtein	2243	AT1G12270.1	stress-inducible protein, putative	>AT1G12270.1 | Symbols: Hop1 | stress-inducible protein, putative | chr1:4172105-4174575 FORWARD LENGTH=572	0	23.706	0	7	4	28	2	2	572	64.5	6.28	0	0	0	0	0	0	0	0	0	4.52	5.67	0	2	2	5	5	2	2	2	2	2	2	7	2	2	1	2	4	2	1
-5.06836e+18	FALSE		High	IsMasterProtein	805	AT1G12310.1	Calcium-binding EF-hand family protein	>AT1G12310.1 | Symbols: | Calcium-binding EF-hand family protein | chr1:4187500-4187946 REVERSE LENGTH=148	0	50.885	0	55	8	117	2	2	148	16.5	4.94	4.3	3.66	4.02	5.78	7.34	2.17	1.96	2.04	0	1.91	5.35	0	36	37	49	55	55	55	40	48	37	31	23	23	12	10	10	13	14	17
3.89062e+18	FALSE		Medium	IsMasterProtein	2535	AT1G12330.1	unknown protein; INVOLVED IN: biological_process unknown; LOCATED IN: chloroplast; EXPRESSED IN: 21 plant structures; EXPRESSED DURING: 12 growth stages; BEST Arabidopsis thaliana protein match is: unknown protein (TAIR:AT5G12900.1); Has 249 Blast hits to 249 proteins in 27 species: Archae - 0; Bacteria - 0; Metazoa - 7; Fungi - 14; Plants - 217; Viruses - 0; Other Eukaryotes - 11 (source: NCBI B…	>AT1G12330.1 | Symbols: | unknown protein; INVOLVED IN: biological_process unknown; LOCATED IN: chloroplast; EXPRESSED IN: 21 plant structures; EXPRESSED DURING: 12 growth stages; BEST Arabidopsis thaliana protein match is: unknown protein (TAIR:AT5G12900.1); Has 249 Blast hits to 249 proteins in 27 species: Archae - 0; Bacteria - 0; Metazoa - 7; Fungi - 14; Plants - 217; Viruses - 0; Other Eukar…	0.033	1.877	198	2	1	2	1	1	505	56.8	8.31	0	0											2	2											1	1
6.48223e+18	FALSE		High	IsMasterProtein	2993	AT1G12360.1	Sec1/munc18-like (SM) proteins superfamily	>AT1G12360.1 | Symbols: KEU | Sec1/munc18-like (SM) proteins superfamily | chr1:4201172-4206144 FORWARD LENGTH=666	0.003	3.5	14	1	1	1	1	1	666	75	7.94				0												1												1
-6.03268e+18	FALSE		High	IsMasterProtein	631	AT1G12410.1	CLP protease proteolytic subunit 2	>AT1G12410.1 | Symbols: CLPR2, NCLPP2, CLP2 | CLP protease proteolytic subunit 2 | chr1:4223099-4224954 FORWARD LENGTH=279	0	21.696	0	21	5	28	5	5	279	31.2	9.14	0	0	0	0	0	0	0	0	0	0	0	0	9	3	9	15	4	4	4	4	4	15	16	4	2	1	2	4	1	1
-1.75063e+18	FALSE		High	IsMasterProtein	1442	AT1G12470.1	zinc ion binding	>AT1G12470.1 | Symbols: | zinc ion binding | chr1:4251359-4257201 FORWARD LENGTH=988	0.005	3.026	22	2	1	2	1	1	988	112.2	5.34				0							0					2							2					1
1.36621e+17	FALSE		High	IsMasterProtein	1808	AT1G12770.1	P-loop containing nucleoside triphosphate hydrolases superfamily protein	>AT1G12770.1 | Symbols: ISE1, EMB1586 | P-loop containing nucleoside triphosphate hydrolases superfamily protein | chr1:4351888-4353543 FORWARD LENGTH=551	0	16.094	0	9	4	31	4	4	551	60.7	9.22	2.51	0	0	2.03	0	0	0	0	0	0	0	0	7	7	6	9	4	6	3	4	2	4	4	2	4	3	3	4	2	3
7.81079e+18	FALSE		High	IsMasterProtein	3248	AT1G12800.1	Nucleic acid-binding, OB-fold-like protein	>AT1G12800.1 | Symbols: | Nucleic acid-binding, OB-fold-like protein | chr1:4361778-4365189 REVERSE LENGTH=767	0	13.84	0	6	4	14	3	3	767	85.6	5.35	0		0	0			0	0		0	0		2		3	1			3	1		2	6		1		2	1
7.45989e+17	FALSE		High	IsMasterProtein	1926	AT1G12840.1	vacuolar ATP synthase subunit C (VATC) / V-ATPase C subunit / vacuolar proton pump C subunit (DET3)	>AT1G12840.1 | Symbols: DET3, ATVHA-C | vacuolar ATP synthase subunit C (VATC) / V-ATPase C subunit / vacuolar proton pump C subunit (DET3) | chr1:4375584-4378220 FORWARD LENGTH=375	0	60.642	0	51	16	84	16	16	375	42.6	5.54	4.22	3.53	2.29	2.44	0	2	2.15	2.31	2.16	2.84	6.85	2.35	25	9	19	13	9	11	24	13	13	21	39	10	8	4	7	7	7	5
7.75195e+18	FALSE		High	IsMasterProtein	3239	AT1G12900.1	glyceraldehyde 3-phosphate dehydrogenase A subunit 2	>AT1G12900.1 | Symbols: GAPA-2 | glyceraldehyde 3-phosphate dehydrogenase A subunit 2 | chr1:4392634-4394283 REVERSE LENGTH=399	0	306.723	0	63	31	690	0	8	399	42.8	8.05	54.57	40.53	49.48	48.54	37.12	35.53	40.01	36.27	27.31	60.31	35.04	26.73	59	61	57	47	46	55	60	48	48	54	59	54	72	56	79	50	44	44
-4.41887e+18	FALSE		High	IsMasterProtein	927	AT1G12910.1	Transducin/WD40 repeat-like superfamily protein	>AT1G12910.1 | Symbols: ATAN11, LWD1 | Transducin/WD40 repeat-like superfamily protein | chr1:4395114-4396154 REVERSE LENGTH=346	0	243.285	0	55	20	463	17	17	346	39.1	4.96	7.41	7.98	12.54	28.29	12.22	9.9	22.87	27.24	21.7	38.31	29.77	14.48	47	55	55	55	53	47	52	52	55	55	53	55	29	29	25	39	23	23
-8.70285e+18	FALSE		High	IsMasterProtein	104	AT1G12920.1	eukaryotic release factor 1-2	>AT1G12920.1 | Symbols: ERF1-2 | eukaryotic release factor 1-2 | chr1:4396555-4397859 REVERSE LENGTH=434	0	45.226	0	19	8	78	1	6	434	48.9	5.35	5.1	2.07	1.69	3.87	0	0	1.69	0	0	3.65	3.89	0	15	12	8	19	9	13	12	8	5	16	19	6	8	7	6	13	5	7
-6.6982e+18	FALSE		High	IsMasterProtein	503	AT1G13020.1	eukaryotic initiation factor 4B2	>AT1G13020.1 | Symbols: EIF4B2 | eukaryotic initiation factor 4B2 | chr1:4440927-4443520 REVERSE LENGTH=549	0	29.914	0	16	7	24	5	7	549	59.3	8.72	0			0	0	0	0	0	0	0	0	0	2			9	2	3	3	2	5	14	8	2	1			4	1	1
-6.84186e+18	FALSE		High	IsMasterProtein	478	AT1G13060.1	20S proteasome beta subunit E1	>AT1G13060.1 | Symbols: PBE1 | 20S proteasome beta subunit E1 | chr1:4452641-4454663 FORWARD LENGTH=274	0	52.438	0	34	7	82	0	3	274	29.6	6.43	2.48	3.18	2.25	1.7	5.45	1.82	7.75	12.41	4.05	5.75	2.39	4.38	34	30	27	14	11	14	26	34	34	7	29	26	11	9	8	5	3	5
-8.48762e+18	FALSE		High	IsMasterProtein	142	AT1G13110.1	cytochrome P450, family 71 subfamily B, polypeptide 7	>AT1G13110.1 | Symbols: CYP71B7 | cytochrome P450, family 71 subfamily B, polypeptide 7 | chr1:4467272-4468857 FORWARD LENGTH=504	0.005	2.965	24	3	1	1	0	1	504	57.2	8.22	0												3												1
-7.47347e+18	FALSE		High	IsMasterProtein	356	AT1G13190.1	RNA-binding (RRM/RBD/RNP motifs) family protein	>AT1G13190.1 | Symbols: | RNA-binding (RRM/RBD/RNP motifs) family protein | chr1:4499633-4501354 FORWARD LENGTH=573	0	53.242	0	18	8	76	8	8	573	61.4	6.1	0	1.99	0	8.32	6.7	3.82			0	0	0	0	15	13	13	15	18	14			2	4	4	3	9	11	11	15	12	12
3.4401e+18	FALSE		High	IsMasterProtein	2453	AT1G13270.1	methionine aminopeptidase 1B	>AT1G13270.1 | Symbols: MAP1C, MAP1B | methionine aminopeptidase 1B | chr1:4544999-4547155 FORWARD LENGTH=369	0	22.688	0	17	6	43	2	6	369	40.4	7.44	0	2.18	0	2.01	2.14	1.88	0	0	0	0	1.72	0	8	8	11	17	10	13	4	2	2	8	10	8	4	4	3	7	6	7
-8.55009e+18	FALSE		High	IsMasterProtein	126	AT1G13320.1	protein phosphatase 2A subunit A3	>AT1G13320.1 | Symbols: PP2AA3 | protein phosphatase 2A subunit A3 | chr1:4563692-4567348 REVERSE LENGTH=587;>AT1G13320.3 | Symbols: PP2AA3 | protein phosphatase 2A subunit A3 | chr1:4563692-4567348 REVERSE LENGTH=587	0	20.466	0	11	5	31	0	3	587	65.5	5.07	0	0	0	1.72	0	0	3.61	0	0	0	1.62	0	4	2	2	6	2	2	5	2	4	6	11	2	2	1	2	4	1	1
-4.26425e+18	FALSE		High	IsMasterProtein	957	AT1G13440.1	glyceraldehyde-3-phosphate dehydrogenase C2	>AT1G13440.1 | Symbols: GAPC-2, GAPC2 | glyceraldehyde-3-phosphate dehydrogenase C2 | chr1:4608465-4610494 REVERSE LENGTH=338	0	699.683	0	94	46	1849	0	10	338	36.9	7.18	148.21	111.55	147.7	167.71	169.34	136.86	131.79	123.73	120.71	173.73	157.15	93.59	93	91	93	93	86	83	94	77	90	90	90	80	165	150	153	171	137	146
2.97398e+17	FALSE		High	IsMasterProtein	1830	AT1G13450.1	Homeodomain-like superfamily protein	>AT1G13450.1 | Symbols: GT-1 | Homeodomain-like superfamily protein | chr1:4612999-4615115 REVERSE LENGTH=406	0	11.971	0	13	4	12	1	4	406	46.6	6.87	0	0	0	0									9	6	5	7									5	2	3	2
-4.14212e+18	FALSE		High	IsMasterProtein	979	AT1G13480.1	Protein of unknown function (DUF1262)	>AT1G13480.1 | Symbols: | Protein of unknown function (DUF1262) | chr1:4622783-4624043 REVERSE LENGTH=387	0.002	3.919	9	3	1	2	0	1	387	44.5	5.57		0	0											3	3											1	1
2.86918e+18	FALSE		High	IsMasterProtein	2339	AT1G13690.1	ATPase E1	>AT1G13690.1 | Symbols: ATE1 | ATPase E1 | chr1:4693380-4694179 FORWARD LENGTH=177	0.002	4.202	9	6	1	1	1	1	177	19.8	4.78				0												6												1
7.24619e+18	FALSE		High	IsMasterProtein	3136	AT1G13730.1	Nuclear transport factor 2 (NTF2) family protein with RNA binding (RRM-RBD-RNP motifs) domain	>AT1G13730.1 | Symbols: | Nuclear transport factor 2 (NTF2) family protein with RNA binding (RRM-RBD-RNP motifs) domain | chr1:4710519-4712332 FORWARD LENGTH=428	0.008	2.689	41	2	1	1	1	1	428	46.8	7.59	0												2												1
7.52734e+18	FALSE		High	IsMasterProtein	3193	AT1G13930.2	Involved in response to salt stress. Knockout mutants are hypersensitive to salt stress.	>AT1G13930.2 | Symbols: | Involved in response to salt stress. Knockout mutants are hypersensitive to salt stress. | chr1:4761091-4761558 FORWARD LENGTH=155;>AT1G13930.1 | Symbols: | Involved in response to salt stress. Knockout mutants are hypersensitive to salt stress. | chr1:4761091-4761558 FORWARD LENGTH=155;>AT1G13930.3 | Symbols: | Involved in response to salt stress. Knockout mutants are h…	0	12.384	0	16	2	16	2	2	155	16.2	4.92	0	0	2.28	0	0	0	0		0	1.8	0	0	16	7	16	7	7	7	7		7	16	7	7	2	1	3	2	1	1
1.0571e+18	FALSE		High	IsMasterProtein	1989	AT1G13940.1	Plant protein of unknown function (DUF863)	>AT1G13940.1 | Symbols: | Plant protein of unknown function (DUF863) | chr1:4762703-4765923 REVERSE LENGTH=1005	0.002	3.981	9	1	1	3	1	1	1005	112.9	6.3	0	0	0										1	1	1										1	1	1
1.52518e+18	FALSE		Medium	IsMasterProtein	2075	AT1G14030.1	Rubisco methyltransferase family protein	>AT1G14030.1 | Symbols: | Rubisco methyltransferase family protein | chr1:4805493-4807440 REVERSE LENGTH=482	0.027	2.007	153	2	1	1	1	1	482	54.6	5.1			0												2												1
-3.18756e+17	FALSE		High	IsMasterProtein	1717	AT1G14150.1	PsbQ-like 2	>AT1G14150.1 | Symbols: PQL1, PQL2 | PsbQ-like 2 | chr1:4839885-4840632 FORWARD LENGTH=190	0	7.677	0	13	2	4	1	2	190	22.1	8.69	0		0							0	0		5		7							5	5		1		1
-1.82974e+17	FALSE		Medium	IsMasterProtein	1745	AT1G14170.3	RNA-binding KH domain-containing protein	>AT1G14170.3 | Symbols: | RNA-binding KH domain-containing protein | chr1:4843463-4845253 REVERSE LENGTH=479	0.011	2.451	56	2	1	3	0	1	479	52.5	6.27	0	0		0									2	2		2									1	1		1
1.72283e+18	FALSE		High	IsMasterProtein	2107	AT1G14320.1	Ribosomal protein L16p/L10e family protein	>AT1G14320.1 | Symbols: SAC52, RPL10, RPL10A | Ribosomal protein L16p/L10e family protein | chr1:4888270-4889408 FORWARD LENGTH=220	0	130.993	0	72	23	388	0	7	220	24.9	10.49	19.45	18.03	20.42	13.84	19.71	17.25	11.11	12.26	9.02	9.53	6.1	12.66	46	65	65	67	58	72	41	55	49	48	45	45	39	50	47	44	33	38
-5.72456e+18	FALSE		High	IsMasterProtein	678	AT1G14380.1	IQ-domain 28	>AT1G14380.1 | Symbols: IQD28 | IQ-domain 28 | chr1:4918279-4920761 REVERSE LENGTH=664;>AT1G14380.3 | Symbols: IQD28 | IQ-domain 28 | chr1:4918279-4920761 REVERSE LENGTH=664	0	22.325	0	9	5	22	0	4	664	72.8	9.32	0	0	0	3.85	0	2.21							6	5	5	7	5	7							3	3	3	4	3	6
-8.43941e+18	FALSE		High	IsMasterProtein	150	AT1G14610.1	valyl-tRNA synthetase / valine--tRNA ligase (VALRS)	>AT1G14610.1 | Symbols: TWN2, VALRS | valyl-tRNA synthetase / valine--tRNA ligase (VALRS) | chr1:5008502-5014486 REVERSE LENGTH=1108	0	31.088	0	8	8	37	8	8	1108	125.8	7.11	0	0	0	0	0	0	0	0	0	0	0	0	2	4	2	5	1	1	4	2	3	7	5	2	1	5	2	4	1	1
1.10657e+17	FALSE		High	IsMasterProtein	1800	AT1G14670.1	Endomembrane protein 70 protein family	>AT1G14670.1 | Symbols: | Endomembrane protein 70 protein family | chr1:5037669-5040199 FORWARD LENGTH=592	0	20.575	0	11	6	43	1	6	592	68	7.08	0	0	0	0	0	0	0	0	0	0	0	0	7	3	6	8	4	6	4	2	4	4	7	3	8	3	4	7	2	3
-8.38811e+18	FALSE		High	IsMasterProtein	153	AT1G14690.2	microtubule-associated protein 65-7	>AT1G14690.2 | Symbols: MAP65-7 | microtubule-associated protein 65-7 | chr1:5052090-5054936 REVERSE LENGTH=603;>AT1G14690.1 | Symbols: MAP65-7 | microtubule-associated protein 65-7 | chr1:5052090-5054936 REVERSE LENGTH=603	0	6.85	0	5	3	5	2	3	603	69	6.74	0			0		0					0		2			3		2					2		1			2		1
8.11667e+18	FALSE		High	IsMasterProtein	3305	AT1G14710.2	hydroxyproline-rich glycoprotein family protein	>AT1G14710.2 | Symbols: | hydroxyproline-rich glycoprotein family protein | chr1:5062168-5064697 REVERSE LENGTH=601;>AT1G14710.1 | Symbols: | hydroxyproline-rich glycoprotein family protein | chr1:5062168-5064697 REVERSE LENGTH=601	0	149.298	0	45	23	170	23	23	601	66.2	8.03	8.69	4.23	5.45	16.96	8.85	12.8	0	0	0	1.84	3.79		40	22	31	41	35	41	9	3	4	7	8		22	14	22	38	24	31
2.45173e+18	FALSE		High	IsMasterProtein	2258	AT1G14740.1	Protein of unknown function (DUF1423)	>AT1G14740.1 | Symbols: | Protein of unknown function (DUF1423) | chr1:5075450-5077732 REVERSE LENGTH=733	0	22.312	0	9	7	30	7	7	733	82.3	6.84	0	1.7	0	0		0		0	0	0			5	6	7	4		1		1	4	1			8	6	7	3		1
-5.89941e+18	FALSE		High	IsMasterProtein	654	AT1G14810.1	semialdehyde dehydrogenase family protein	>AT1G14810.1 | Symbols: | semialdehyde dehydrogenase family protein | chr1:5102684-5104633 REVERSE LENGTH=375	0	63.165	0	34	10	94	10	10	375	40.7	7.01	4.98	0	2.45	4.38	2.2	3.13	2.06	0	0	14.97	14.4	0	17	11	19	26	11	16	19	10	11	26	34	14	5	4	7	8	3	5
6.93255e+18	FALSE		High	IsMasterProtein	3074	AT1G14830.1	DYNAMIN-like 1C	>AT1G14830.1 | Symbols: ADL1C, ADL5, DRP1C, DL1C | DYNAMIN-like 1C | chr1:5107699-5111470 REVERSE LENGTH=614	0	132.012	0	45	28	136	21	23	614	68.7	7.56	5.72	0	0	4.39	0	0	0		0	0	6.42	0	38	5	3	35	7	4	23		3	22	43	8	26	3	2	26	3	2
4.64448e+17	FALSE		High	IsMasterProtein	1870	AT1G14850.1	nucleoporin 155	>AT1G14850.1 | Symbols: NUP155 | nucleoporin 155 | chr1:5116921-5123259 REVERSE LENGTH=1464	0	6.198	0	1	1	4	1	1	1464	159.9	5.48		0		0							0			1		1							1			1		1
-3.92518e+18	FALSE		Medium	IsMasterProtein	1018	AT1G14870.1	PLANT CADMIUM RESISTANCE 2	>AT1G14870.1 | Symbols: PCR2 | PLANT CADMIUM RESISTANCE 2 | chr1:5128591-5129458 REVERSE LENGTH=152	0.014	2.301	79	13	1	2	1	1	152	16.7	6.9				0	0											13	13											1	1
3.05956e+18	FALSE		High	IsMasterProtein	2379	AT1G14980.1	chaperonin 10	>AT1G14980.1 | Symbols: CPN10 | chaperonin 10 | chr1:5165930-5166654 REVERSE LENGTH=98	0	37.851	0	79	7	50	7	7	98	10.8	7.42	0	0	0	0	0	0	2.61	0	0	4.63	0	0	47	31	31	33	47	9	61	21	70	79	70	54	4	3	3	2	3	1
-2.38365e+18	FALSE		High	IsMasterProtein	1318	AT1G15120.2	Ubiquinol-cytochrome C reductase hinge protein	>AT1G15120.2 | Symbols: | Ubiquinol-cytochrome C reductase hinge protein | chr1:5202648-5203950 FORWARD LENGTH=166	0	21.647	0	23	5	29	0	5	166	19	5.96	0		0		0		0	0	0	0	0		6		6		5		23	14	14	6	14		1		1		1
6.756e+18	FALSE		High	IsMasterProtein	3036	AT1G15130.1	Endosomal targeting BRO1-like domain-containing protein	>AT1G15130.1 | Symbols: | Endosomal targeting BRO1-like domain-containing protein | chr1:5206217-5209848 REVERSE LENGTH=846	0	11.04	0	5	4	20	4	4	846	95.1	6.44	2.25	0	0		0				0	0	2.07	0	2	1	1		1				2	5	5	2	2	1	1		1
8.37656e+18	FALSE		High	IsMasterProtein	3345	AT1G15140.1	FAD/NAD(P)-binding oxidoreductase	>AT1G15140.1 | Symbols: | FAD/NAD(P)-binding oxidoreductase | chr1:5210403-5212137 REVERSE LENGTH=295	0	8.27	0	8	1	1	1	1	295	31.9	8			2.04												8												1
-6.83399e+18	FALSE		High	IsMasterProtein	479	AT1G15200.3	protein-protein interaction regulator family protein	>AT1G15200.3 | Symbols: | protein-protein interaction regulator family protein | chr1:5228477-5231017 REVERSE LENGTH=470	0	6.88	0	7	2	2	0	2	470	54.4	6											0												7
1.24405e+18	FALSE		High	IsMasterProtein	2018	AT1G15270.1	Translation machinery associated TMA7	>AT1G15270.1 | Symbols: | Translation machinery associated TMA7 | chr1:5250833-5252020 REVERSE LENGTH=64	0.002	4.134	9	25	1	1	1	1	64	7	9.95							0												25
1.82512e+18	FALSE		High	IsMasterProtein	2126	AT1G15280.2	CASC3/Barentsz eIF4AIII binding	>AT1G15280.2 | Symbols: | CASC3/Barentsz eIF4AIII binding | chr1:5252538-5256214 FORWARD LENGTH=585	0	11.631	0	8	3	11	0	3	585	63.4	6.57	0		0	0	0	0							8		5	2	5	8							3		2	1	2	3
-2.26623e+18	FALSE		High	IsMasterProtein	1339	AT1G15290.1	Tetratricopeptide repeat (TPR)-like superfamily protein	>AT1G15290.1 | Symbols: | Tetratricopeptide repeat (TPR)-like superfamily protein | chr1:5257327-5264814 REVERSE LENGTH=1608	0	16.803	0	3	4	24	2	2	1608	177.5	7.01	2.7	1.88	2.3	2.51	2.43	2.54	2.02	2.19	2.34	2.31	2.3	2.05	2	3	1	1	1	1	1	1	1	1	1	1	2	4	2	2	2	1
7.87275e+18	FALSE		High	IsMasterProtein	3263	AT1G15430.2	Protein of unknown function (DUF1644)	>AT1G15430.2 | Symbols: | Protein of unknown function (DUF1644) | chr1:5305011-5305790 FORWARD LENGTH=259;>AT1G15430.1 | Symbols: | Protein of unknown function (DUF1644) | chr1:5305011-5305790 FORWARD LENGTH=259	0	26.325	0	27	6	21	6	6	259	30.1	8.57	0	0	0			0	0		0				27	23	20			5	5		5				7	6	5			1
-5.11847e+18	FALSE		High	IsMasterProtein	793	AT1G15440.1	periodic tryptophan protein 2	>AT1G15440.1 | Symbols: PWP2, ATPWP2 | periodic tryptophan protein 2 | chr1:5306159-5309460 REVERSE LENGTH=900	0.001	4.842	3	3	2	2	0	2	900	100.4	6.35				0							0					2							1					1
2.21377e+18	FALSE		High	IsMasterProtein	2205	AT1G15690.1	Inorganic H pyrophosphatase family protein	>AT1G15690.1 | Symbols: AVP1, ATAVP3, AVP-3, AtVHP1;1 | Inorganic H pyrophosphatase family protein | chr1:5399115-5402185 FORWARD LENGTH=770	0	70.995	0	14	9	137	4	9	770	80.8	5.26	4.57	1.69	3.86	3.61	1.77	1.89	10.54	0	2.46	5.82	5.83	0	14	12	14	14	8	10	13	11	12	6	13	5	21	9	14	11	8	8
-2.4005e+18	FALSE		High	IsMasterProtein	1313	AT1G15710.1	prephenate dehydrogenase family protein	>AT1G15710.1 | Symbols: | prephenate dehydrogenase family protein | chr1:5404505-5405581 FORWARD LENGTH=358	0	7.62	0	7	2	11	2	2	358	40.6	7.78	0			0			0		0	0	0		7			4			7		7	4	4		2			1
-8.25928e+18	FALSE		High	IsMasterProtein	177	AT1G15750.1	Transducin family protein / WD-40 repeat family protein	>AT1G15750.1 | Symbols: WSIP1, TPL | Transducin family protein / WD-40 repeat family protein | chr1:5415086-5420359 REVERSE LENGTH=1131;>AT1G15750.2 | Symbols: WSIP1, TPL | Transducin family protein / WD-40 repeat family protein | chr1:5415086-5420359 REVERSE LENGTH=1131;>AT1G15750.3 | Symbols: WSIP1, TPL | Transducin family protein / WD-40 repeat family protein | chr1:5415086-5420359 REVERSE LEN…	0	34.944	0	11	11	69	2	3	1131	124.2	7.24	0	0	0	0	0	0	0	0	0	0	0	0	5	5	5	7	3	3	6	3	5	7	6	3	6	7	5	8	3	4
1.02617e+18	FALSE		High	IsMasterProtein	1983	AT1G15810.1	S15/NS1, RNA-binding protein	>AT1G15810.1 | Symbols: | S15/NS1, RNA-binding protein | chr1:5444496-5446271 FORWARD LENGTH=419	0	12.003	0	8	3	10	2	2	419	47.3	9.52	0	0	0	1.82		0							3	3	3	8		5							1	1	1	4		3
9.08251e+18	FALSE		High	IsMasterProtein	3483	AT1G15820.1	light harvesting complex photosystem II subunit 6	>AT1G15820.1 | Symbols: LHCB6, CP24 | light harvesting complex photosystem II subunit 6 | chr1:5446685-5447676 REVERSE LENGTH=258	0	65.129	0	20	6	189	6	6	258	27.5	7.4	15.45	27.44	26.14	20.73	6.6	5.26	9.4	9.16	7.22	8.85	12.28	7.47	20	20	20	20	20	20	20	20	20	20	20	20	22	22	21	19	13	12
-4.67401e+18	FALSE		Medium	IsMasterProtein	885	AT1G15860.3	Domain of unknown function (DUF298)	>AT1G15860.3 | Symbols: | Domain of unknown function (DUF298) | chr1:5455055-5456741 FORWARD LENGTH=236	0.014	2.334	77	6	1	1	0	1	236	27.7	6.25										0												6
-2.09001e+18	FALSE		High	IsMasterProtein	1372	AT1G15930.2	Ribosomal protein L7Ae/L30e/S12e/Gadd45 family protein	>AT1G15930.2 | Symbols: | Ribosomal protein L7Ae/L30e/S12e/Gadd45 family protein | chr1:5471702-5472741 FORWARD LENGTH=144;>AT1G15930.1 | Symbols: | Ribosomal protein L7Ae/L30e/S12e/Gadd45 family protein | chr1:5471702-5472741 FORWARD LENGTH=144	0	59.824	0	60	10	167	6	6	144	15.4	5.55	6.44	6.72	5.43	10.46	16.7	11.51	1.77	0	4.16	5.76	4.53	4.43	52	59	51	59	59	59	34	33	46	46	46	41	13	18	14	17	20	22
7.33911e+18	FALSE		High	IsMasterProtein	3157	AT1G15980.1	NDH-dependent cyclic electron flow 1	>AT1G15980.1 | Symbols: NDF1, NDH48 | NDH-dependent cyclic electron flow 1 | chr1:5489314-5491199 FORWARD LENGTH=461	0	6.095	0	4	2	4	2	2	461	51	6.93	0		0								0		2		4								2		1		2
4.85062e+18	FALSE		High	IsMasterProtein	2695	AT1G16030.1	heat shock protein 70B	>AT1G16030.1 | Symbols: Hsp70b | heat shock protein 70B | chr1:5502386-5504326 REVERSE LENGTH=646	0	109.727	0	20	11	268	2	2	646	70.9	5.41	38.36	25.27	33.76	36.81	27.95	24.47	31.57	26.8	23.45	28.82	27.45	27.65	17	13	13	11	19	12	11	12	10	10	10	10	27	31	27	21	20	23
1.001e+18	FALSE		High	IsMasterProtein	1974	AT1G16080.1	unknown protein; LOCATED IN: apoplast, chloroplast stroma, chloroplast, chloroplast envelope; EXPRESSED IN: 23 plant structures; EXPRESSED DURING: 14 growth stages; Has 81 Blast hits to 81 proteins in 28 species: Archae - 0; Bacteria - 2; Metazoa - 0; Fungi - 0; Plants - 62; Viruses - 0; Other Eukaryotes - 17 (source: NCBI BLink).	>AT1G16080.1 | Symbols: | unknown protein; LOCATED IN: apoplast, chloroplast stroma, chloroplast, chloroplast envelope; EXPRESSED IN: 23 plant structures; EXPRESSED DURING: 14 growth stages; Has 81 Blast hits to 81 proteins in 28 species: Archae - 0; Bacteria - 2; Metazoa - 0; Fungi - 0; Plants - 62; Viruses - 0; Other Eukaryotes - 17 (source: NCBI BLink). | chr1:5514394-5515761 FORWARD LENGTH=313	0	10.723	0	11	3	5	3	3	313	34.1	6.79			0												11												5
-2.4111e+18	FALSE		High	IsMasterProtein	1310	AT1G16350.1	Aldolase-type TIM barrel family protein	>AT1G16350.1 | Symbols: | Aldolase-type TIM barrel family protein | chr1:5590951-5592872 FORWARD LENGTH=502	0	24.089	0	15	4	18	3	4	502	54	6.48	0	0	0	0		0	0	0	0	2.03	4.95	0	3	3	3	7		3	3	3	3	15	12	3	2	1	1	2		1
-6.62576e+18	FALSE		High	IsMasterProtein	516	AT1G16460.2	rhodanese homologue 2	>AT1G16460.2 | Symbols: ATRDH2, ATMST2, MST2, ST2, STR2, RDH2 | rhodanese homologue 2 | chr1:5619848-5622481 REVERSE LENGTH=342	0	8.595	0	12	3	10	0	3	342	37.4	6.13	1.94		0	0			0	0		0	0		8		8	3			3	3		8	4		2		2	1
6.15792e+18	FALSE		High	IsMasterProtein	2947	AT1G16470.1	proteasome subunit PAB1	>AT1G16470.1 | Symbols: PAB1 | proteasome subunit PAB1 | chr1:5623122-5625439 FORWARD LENGTH=235;>AT1G16470.2 | Symbols: PAB1 | proteasome subunit PAB1 | chr1:5623122-5625439 FORWARD LENGTH=235	0	82.316	0	59	11	157	2	2	235	25.7	5.69	11.34	4.62	8.9	7.36	6.16	4	7.27	13.01	13.81	9.07	8.73	7.04	59	41	47	31	35	41	59	49	56	41	27	36	16	15	15	8	7	9
-7286525034578270	FALSE		High	IsMasterProtein	1783	AT1G16610.3	arginine/serine-rich 45	>AT1G16610.3 | Symbols: SR45 | arginine/serine-rich 45 | chr1:5675925-5678686 REVERSE LENGTH=425	0	17.721	0	12	4	17	0	4	425	46.6	12.37	1.63	0	0	1.69	0	0			0	1.62	3.59		2	2	5	9	5	5			2	2	12		1	1	2	3	2	2
-5.03937e+18	FALSE		High	IsMasterProtein	813	AT1G16720.1	high chlorophyll fluorescence phenotype 173	>AT1G16720.1 | Symbols: HCF173 | high chlorophyll fluorescence phenotype 173 | chr1:5723161-5726248 FORWARD LENGTH=598	0	35.638	0	21	10	64	10	10	598	65.7	9.03	0	0	0	0	1.63	0	0	0	0	0	0	0	12	10	13	13	5	12	3	5	6	9	12	5	10	6	6	8	3	7
5.26462e+18	FALSE		High	IsMasterProtein	2769	AT1G16820.1	vacuolar ATP synthase catalytic subunit-related / V-ATPase-related / vacuolar proton pump-related	>AT1G16820.1 | Symbols: | vacuolar ATP synthase catalytic subunit-related / V-ATPase-related / vacuolar proton pump-related | chr1:5757199-5758464 REVERSE LENGTH=93	0.003	3.338	14	16	1	3	0	1	93	10.4	6.52		0	0								0			16	16								16			1	1
-7.50552e+18	FALSE		High	IsMasterProtein	348	AT1G16870.1	mitochondrial 28S ribosomal protein S29-related	>AT1G16870.1 | Symbols: | mitochondrial 28S ribosomal protein S29-related | chr1:5770964-5773157 REVERSE LENGTH=480	0	15.301	0	11	5	28	5	5	480	53.8	8.9	0	0	0	0	0	0			0	0	0	0	8	4	6	10	5	10			2	2	4	2	4	3	3	5	2	6
-2.26892e+18	FALSE		High	IsMasterProtein	1337	AT1G16880.1	uridylyltransferase-related	>AT1G16880.1 | Symbols: | uridylyltransferase-related | chr1:5773796-5776125 FORWARD LENGTH=290	0	34.577	0	24	5	50	2	5	290	31.3	5.14	4.02	0	3.97	0	0	0	0	0	0	4.38	0	0	24	13	13	20	9	14	5	14	20	24	18	14	7	4	4	5	2	3
-6.71306e+18	FALSE		High	IsMasterProtein	501	AT1G16890.3	ubiquitin-conjugating enzyme 36	>AT1G16890.3 | Symbols: UBC36 | ubiquitin-conjugating enzyme 36 | chr1:5776550-5778327 REVERSE LENGTH=162	0.001	4.688	6	9	1	3	0	1	162	18.2	6.57	0								0	0			9								9	9			1
1.6334e+18	FALSE		Medium	IsMasterProtein	2095	AT1G17050.1	solanesyl diphosphate synthase 2	>AT1G17050.1 | Symbols: SPS2 | solanesyl diphosphate synthase 2 | chr1:5829289-5831215 FORWARD LENGTH=417	0.015	2.255	84	2	1	2	0	1	417	46	5.58	0									0			2									2			1
6.64321e+18	FALSE		High	IsMasterProtein	3014	AT1G17100.1	SOUL heme-binding family protein	>AT1G17100.1 | Symbols: | SOUL heme-binding family protein | chr1:5844766-5845539 FORWARD LENGTH=232	0	10.148	0	19	2	13	2	2	232	25.4	4.92	0				0	0	0	0	2.05	2.63	2.36	0	19				12	12	12	12	12	19	19	19	2				1	1
1.2996e+17	FALSE		High	IsMasterProtein	1806	AT1G17170.1	glutathione S-transferase TAU 24	>AT1G17170.1 | Symbols: ATGSTU24, GST, GSTU24 | glutathione S-transferase TAU 24 | chr1:5869895-5870691 FORWARD LENGTH=218	0	11.038	0	11	3	17	2	2	218	25.3	6.16	0	0	0	0	0	0	0				0		8	4	8	8	4	8	11				4		2	1	4	2	1	2
-4.87885e+18	FALSE		Medium	IsMasterProtein	842	AT1G17210.1	IAP-like protein 1	>AT1G17210.1 | Symbols: ATILP1, ILP1 | IAP-like protein 1 | chr1:5880502-5884657 REVERSE LENGTH=958	0.033	1.875	198	2	1	2	1	1	958	103	4.97		0								0				2								2				1
5.51456e+18	FALSE		High	IsMasterProtein	2831	AT1G17220.1	Translation initiation factor 2, small GTP-binding protein	>AT1G17220.1 | Symbols: FUG1 | Translation initiation factor 2, small GTP-binding protein | chr1:5885383-5890165 FORWARD LENGTH=1026	0	71.261	0	21	16	71	16	16	1026	109.7	7.44	1.7	3.51	3.33	5.44	5.64	0	0	0	0	0	0	0	15	7	14	12	8	7	3	3	3	4	5	1	14	6	14	10	5	6
-9.22149e+18	FALSE		High	IsMasterProtein	1	AT1G17290.1	alanine aminotransferas	>AT1G17290.1 | Symbols: AlaAT1 | alanine aminotransferas | chr1:5922771-5926093 FORWARD LENGTH=543	0	28.425	0	17	8	30	7	8	543	59.8	6.43	0	0	2.29	0	0	0	0		0	0	0	0	1	1	14	2	4	1	2		6	13	8	1	1	1	8	1	2	1
1.74236e+18	FALSE		High	IsMasterProtein	2113	AT1G17370.1	oligouridylate binding protein 1B	>AT1G17370.1 | Symbols: UBP1B | oligouridylate binding protein 1B | chr1:5951842-5954825 REVERSE LENGTH=419	0	25.753	0	14	5	47	0	2	419	46	7.58	3.76	1.7	1.75	1.92	0	0	0			0	0		14	14	12	10	8	10	7			2	10		7	7	5	7	4	6
3.49052e+18	FALSE		High	IsMasterProtein	2464	AT1G17470.1	developmentally regulated G-protein 1	>AT1G17470.1 | Symbols: ATDRG1, ATDRG, DRG1 | developmentally regulated G-protein 1 | chr1:6003442-6006155 FORWARD LENGTH=399;>AT1G17470.2 | Symbols: ATDRG1, ATDRG, DRG1 | developmentally regulated G-protein 1 | chr1:6003442-6006155 FORWARD LENGTH=399	0.001	5.275	2	5	2	6	1	2	399	44.6	8.66	0			0						0	0		5			3						3	3		2			2
7.60699e+18	FALSE		High	IsMasterProtein	3211	AT1G17580.1	myosin 1	>AT1G17580.1 | Symbols: MYA1, ATMYA1, XI-1 | myosin 1 | chr1:6039453-6049309 FORWARD LENGTH=1520	0	185.846	0	27	39	416	26	27	1520	172.8	8.31	17.26	20.3	12.23	25.77	21.26	17.23	2.08	2.05	1.8	5.39	2.01	1.97	22	19	23	21	14	22	11	13	8	8	11	7	52	47	55	49	46	51
-7.25636e+18	FALSE		High	IsMasterProtein	399	AT1G17620.1	Late embryogenesis abundant (LEA) hydroxyproline-rich glycoprotein family	>AT1G17620.1 | Symbols: | Late embryogenesis abundant (LEA) hydroxyproline-rich glycoprotein family | chr1:6062313-6063107 FORWARD LENGTH=264	0.005	3.041	22	5	1	2	1	1	264	28.3	10.04	0								0				5								5				1
-6.34662e+18	FALSE		High	IsMasterProtein	570	AT1G17720.1	Protein phosphatase 2A, regulatory subunit PR55	>AT1G17720.1 | Symbols: ATB BETA | Protein phosphatase 2A, regulatory subunit PR55 | chr1:6093949-6098065 REVERSE LENGTH=501	0	22.759	0	14	6	44	0	5	501	56.2	5.82	0	0	0	0		0	0	0	0	1.98	0	0	8	6	4	13		12	2	2	4	12	5	7	5	5	3	8		5
8.44705e+18	FALSE		High	IsMasterProtein	3357	AT1G17745.2	D-3-phosphoglycerate dehydrogenase	>AT1G17745.2 | Symbols: PGDH | D-3-phosphoglycerate dehydrogenase | chr1:6101157-6104979 FORWARD LENGTH=651	0	19.425	0	9	5	51	0	3	651	69.7	6.35	2.02	0	1.72	1.92	3.57	0	1.83	0	0	3.7	1.75	3.57	9	7	2	5	2	2	9	3	6	7	9	6	5	4	1	5	2	3
-3.42935e+18	FALSE		High	IsMasterProtein	1120	AT1G17840.1	white-brown complex homolog protein 11	>AT1G17840.1 | Symbols: WBC11, ABCG11, DSO, COF1, ATWBC11 | white-brown complex homolog protein 11 | chr1:6142870-6145894 FORWARD LENGTH=703	0	5.891	0	3	3	8	3	3	703	78.4	8.65		0	0		0		0	0	0	0	0			1	1		1		2	2	2	2	2			1	1		1
1.6098e+18	FALSE		High	IsMasterProtein	2089	AT1G17890.1	NAD(P)-binding Rossmann-fold superfamily protein	>AT1G17890.1 | Symbols: GER2 | NAD(P)-binding Rossmann-fold superfamily protein | chr1:6154478-6155596 REVERSE LENGTH=328	0.003	3.364	14	3	1	2	0	1	328	36.2	6.74										0	0											3	3
7.4495e+18	FALSE		High	IsMasterProtein	3182	AT1G18060.1	unknown protein; INVOLVED IN: biological_process unknown; LOCATED IN: chloroplast; EXPRESSED IN: 22 plant structures; EXPRESSED DURING: 13 growth stages; Has 74 Blast hits to 74 proteins in 29 species: Archae - 0; Bacteria - 19; Metazoa - 0; Fungi - 0; Plants - 49; Viruses - 0; Other Eukaryotes - 6 (source: NCBI BLink).	>AT1G18060.1 | Symbols: | unknown protein; INVOLVED IN: biological_process unknown; LOCATED IN: chloroplast; EXPRESSED IN: 22 plant structures; EXPRESSED DURING: 13 growth stages; Has 74 Blast hits to 74 proteins in 29 species: Archae - 0; Bacteria - 19; Metazoa - 0; Fungi - 0; Plants - 49; Viruses - 0; Other Eukaryotes - 6 (source: NCBI BLink). | chr1:6212065-6213314 REVERSE LENGTH=226	0.003	3.496	14	7	1	2	1	1	226	25.2	9.64	0										0		7										7		1
7.85149e+18	FALSE		High	IsMasterProtein	3258	AT1G18070.3	Translation elongation factor EF1A/initiation factor IF2gamma family protein	>AT1G18070.3 | Symbols: | Translation elongation factor EF1A/initiation factor IF2gamma family protein | chr1:6214236-6218211 REVERSE LENGTH=543	0	8.903	0	4	2	18	0	2	543	60.5	5.31	0	0		0	0	0	0		0	0	0	0	2	2		2	2	2	2		4	4	2	2	1	1		1	1	1
-3.12976e+18	FALSE		High	IsMasterProtein	1169	AT1G18080.1	Transducin/WD40 repeat-like superfamily protein	>AT1G18080.1 | Symbols: ATARCA, RACK1A_AT, RACK1A | Transducin/WD40 repeat-like superfamily protein | chr1:6222325-6223901 FORWARD LENGTH=327	0	22.823	0	23	6	34	4	4	327	35.7	7.71	0	0	0	0	0	0	0		0	0	0		9	7	23	12	7	7	4		18	3	13		3	2	7	3	3	2
-2.76353e+18	FALSE		High	IsMasterProtein	1245	AT1G18150.2	Protein kinase superfamily protein	>AT1G18150.2 | Symbols: ATMPK8 | Protein kinase superfamily protein | chr1:6244641-6247582 REVERSE LENGTH=589;>AT1G18150.3 | Symbols: ATMPK8 | Protein kinase superfamily protein | chr1:6244641-6247582 REVERSE LENGTH=589;>AT1G18150.1 | Symbols: ATMPK8 | Protein kinase superfamily protein | chr1:6244641-6247582 REVERSE LENGTH=589	0	10.095	0	8	4	13	1	1	589	66.2	6.54	0	0	0	0	0	0					0		6	3	3	5	1	1					2		3	2	2	3	1	1
2.60057e+18	FALSE		High	IsMasterProtein	2284	AT1G18210.1	Calcium-binding EF-hand family protein	>AT1G18210.1 | Symbols: | Calcium-binding EF-hand family protein | chr1:6268273-6268785 REVERSE LENGTH=170;>AT1G18210.2 | Symbols: | Calcium-binding EF-hand family protein | chr1:6268273-6268785 REVERSE LENGTH=170	0	6.165	0	7	1	10	1	1	170	18.3	4.35		0	0	0	0	0	0	0	0	0	2.1			7	7	7	7	7	7	7	7	7	7			1	1	1	1	1
-7.4781e+18	FALSE		High	IsMasterProtein	355	AT1G18250.2	Pathogenesis-related thaumatin superfamily protein	>AT1G18250.2 | Symbols: ATLP-1 | Pathogenesis-related thaumatin superfamily protein | chr1:6277024-6278005 REVERSE LENGTH=244	0	12.993	0	12	2	8	0	1	244	26	8.47	0	0		0	2.5	0	0						7	7		7	12	7	7						2	1		1	2	1
-6.89612e+18	FALSE		High	IsMasterProtein	470	AT1G18450.1	actin-related protein 4	>AT1G18450.1 | Symbols: ATARP4, ARP4 | actin-related protein 4 | chr1:6348199-6351766 FORWARD LENGTH=441	0	46.796	0	24	9	67	7	8	441	48.9	5.35	0	1.77	0	4.24	0	0	0	0	0		0		19	17	23	22	21	15	2	6	5		14		8	11	11	11	10	8
-3.75247e+18	FALSE		High	IsMasterProtein	1047	AT1G18500.1	methylthioalkylmalate synthase-like 4	>AT1G18500.1 | Symbols: MAML-4, IPMS1 | methylthioalkylmalate synthase-like 4 | chr1:6369347-6372861 FORWARD LENGTH=631	0	83.078	0	33	16	84	6	15	631	68.6	6.6	2.03	0	0	7.57	4.3	0	0	0	0	2.65	5.44	0	15	9	12	24	8	9	12	5	8	21	28	13	7	5	5	13	4	5
8.12296e+18	FALSE		High	IsMasterProtein	3306	AT1G18540.1	Ribosomal protein L6 family protein	>AT1G18540.1 | Symbols: | Ribosomal protein L6 family protein | chr1:6377448-6378548 REVERSE LENGTH=233	0	144.923	0	50	18	380	9	9	233	26.1	10.1	18.85	27.68	23.87	27.36	25.19	36.2	8.77	11.76	15.41	21.02	12.34	16.39	45	46	45	46	48	48	45	43	40	49	48	39	34	41	37	49	31	43
5.62481e+18	FALSE		High	IsMasterProtein	2857	AT1G18630.1	glycine-rich RNA-binding protein 6	>AT1G18630.1 | Symbols: GR-RBP6 | glycine-rich RNA-binding protein 6 | chr1:6415226-6416283 FORWARD LENGTH=155	0	12.475	0	31	3	12	3	3	155	16	9.89	2.45	2.06	0	0	2.11	0					0	0	13	13	13	31	13	31					13	13	1	1	1	3	1	3
3.44576e+18	FALSE		High	IsMasterProtein	2455	AT1G18660.4	zinc finger (C3HC4-type RING finger) family protein	>AT1G18660.4 | Symbols: | zinc finger (C3HC4-type RING finger) family protein | chr1:6421433-6425489 FORWARD LENGTH=491	0	8.573	0	9	3	11	0	3	491	55.9	5.54	0	0	0	0				0	0				6	5	3	5				2	2				3	2	2	2
9.1065e+18	FALSE		High	IsMasterProtein	3486	AT1G18720.1	Protein of unknown function (DUF962)	>AT1G18720.1 | Symbols: | Protein of unknown function (DUF962) | chr1:6458020-6459658 REVERSE LENGTH=206	0	11.832	0	6	2	16	2	2	206	23.1	9.19	0		0	0	0	0		0	0	0	0	0	4		4	4	4	4		4	4	6	4	4	1		1	2	2	1
4.07283e+18	FALSE		High	IsMasterProtein	2562	AT1G18840.1	IQ-domain 30	>AT1G18840.1 | Symbols: IQD30 | IQ-domain 30 | chr1:6501068-6503435 REVERSE LENGTH=572;>AT1G18840.2 | Symbols: IQD30 | IQ-domain 30 | chr1:6501068-6503435 REVERSE LENGTH=572	0.003	3.478	14	2	1	1	1	1	572	62.7	9.11						0												2												1
4.50516e+18	FALSE		High	IsMasterProtein	2638	AT1G19020.1	unknown protein; BEST Arabidopsis thaliana protein match is: unknown protein (TAIR:AT3G48180.1); Has 88 Blast hits to 88 proteins in 15 species: Archae - 0; Bacteria - 0; Metazoa - 0; Fungi - 0; Plants - 88; Viruses - 0; Other Eukaryotes - 0 (source: NCBI BLink).	>AT1G19020.1 | Symbols: | unknown protein; BEST Arabidopsis thaliana protein match is: unknown protein (TAIR:AT3G48180.1); Has 88 Blast hits to 88 proteins in 15 species: Archae - 0; Bacteria - 0; Metazoa - 0; Fungi - 0; Plants - 88; Viruses - 0; Other Eukaryotes - 0 (source: NCBI BLink). | chr1:6568142-6568402 FORWARD LENGTH=86	0.005	2.973	24	9	1	10	1	1	86	9.2	10.17	0		0	0	0		0	1.61	0	0	0		9		9	9	9		9	9	9	9	9		2		1	1	1
-3.30839e+18	FALSE		Medium	IsMasterProtein	1137	AT1G19100.1	Histidine kinase-, DNA gyrase B-, and HSP90-like ATPase family protein	>AT1G19100.1 | Symbols: | Histidine kinase-, DNA gyrase B-, and HSP90-like ATPase family protein | chr1:6595560-6601159 FORWARD LENGTH=663	0.04	1.753	245	3	1	1	1	1	663	74.1	7.84				0												3												1
-3.91149e+18	FALSE		High	IsMasterProtein	1020	AT1G19140.2	FUNCTIONS IN: molecular_function unknown; INVOLVED IN: ubiquinone biosynthetic process; LOCATED IN: mitochondrion; EXPRESSED IN: 24 plant structures; EXPRESSED DURING: 15 growth stages; CONTAINS InterPro DOMAIN/s: COQ9 (InterPro:IPR013718), Ubiquinone biosynthesis protein COQ9 (InterPro:IPR012762); Has 35333 Blast hits to 34131 proteins in 2444 species: Archae - 798; Bacteria - 22429; Metazoa - 9…	>AT1G19140.2 | Symbols: | FUNCTIONS IN: molecular_function unknown; INVOLVED IN: ubiquinone biosynthetic process; LOCATED IN: mitochondrion; EXPRESSED IN: 24 plant structures; EXPRESSED DURING: 15 growth stages; CONTAINS InterPro DOMAIN/s: COQ9 (InterPro:IPR013718), Ubiquinone biosynthesis protein COQ9 (InterPro:IPR012762); Has 35333 Blast hits to 34131 proteins in 2444 species: Archae - 798; Bac…	0	12.676	0	11	3	5	0	3	312	34.4	8.69				0						0	0					3						4	7					1
5.0826e+17	FALSE		High	IsMasterProtein	1876	AT1G19480.1	DNA glycosylase superfamily protein	>AT1G19480.1 | Symbols: | DNA glycosylase superfamily protein | chr1:6744520-6746144 FORWARD LENGTH=382	0	8.389	0	10	3	7	0	3	382	41.9	7.27										0	0	0										10	3	8
3.24051e+18	FALSE		High	IsMasterProtein	2412	AT1G19520.1	pentatricopeptide (PPR) repeat-containing protein	>AT1G19520.1 | Symbols: NFD5 | pentatricopeptide (PPR) repeat-containing protein | chr1:6760032-6762581 FORWARD LENGTH=725	0	29.657	0	13	9	45	5	9	725	82.5	5.38	0	0	0	0	1.72	0	0	0	0	0	0	0	6	4	2	8	4	7	4	1	1	3	4	2	6	4	1	7	5	7
-8.59266e+18	FALSE		Medium	IsMasterProtein	117	AT1G19530.1	unknown protein; FUNCTIONS IN: molecular_function unknown; INVOLVED IN: N-terminal protein myristoylation, anaerobic respiration; LOCATED IN: cellular_component unknown; EXPRESSED IN: leaf apex, inflorescence meristem, hypocotyl, root, flower; EXPRESSED DURING: petal differentiation and expansion stage; Has 47 Blast hits to 47 proteins in 13 species: Archae - 0; Bacteria - 0; Metazoa - 0; Fungi -…	>AT1G19530.1 | Symbols: | unknown protein; FUNCTIONS IN: molecular_function unknown; INVOLVED IN: N-terminal protein myristoylation, anaerobic respiration; LOCATED IN: cellular_component unknown; EXPRESSED IN: leaf apex, inflorescence meristem, hypocotyl, root, flower; EXPRESSED DURING: petal differentiation and expansion stage; Has 47 Blast hits to 47 proteins in 13 species: Archae - 0; Bacteria…	0.026	2.041	148	10	1	2	1	1	117	13.6	9.2										0	0											10	10
1.19961e+18	FALSE		High	IsMasterProtein	2009	AT1G19570.1	dehydroascorbate reductase	>AT1G19570.1 | Symbols: DHAR1, ATDHAR1, DHAR5 | dehydroascorbate reductase | chr1:6773462-6774413 REVERSE LENGTH=213	0	7.584	0	10	2	3	0	2	213	23.6	5.91										3.6												10
-2.96599e+18	FALSE		Medium	IsMasterProtein	1209	AT1G19670.1	chlorophyllase 1	>AT1G19670.1 | Symbols: ATCLH1, CORI1, ATHCOR1, CLH1 | chlorophyllase 1 | chr1:6803796-6804923 REVERSE LENGTH=324	0.023	2.066	130	9	1	1	1	1	324	34.8	5.74											0												9
1.62858e+18	FALSE		Medium	IsMasterProtein	2093	AT1G19880.1	Regulator of chromosome condensation (RCC1) family protein	>AT1G19880.1 | Symbols: | Regulator of chromosome condensation (RCC1) family protein | chr1:6900648-6903818 REVERSE LENGTH=538	0.024	2.053	137	2	1	1	1	1	538	57.8	7.64	0												2												1
7.30888e+18	FALSE		High	IsMasterProtein	3150	AT1G19920.1	Pseudouridine synthase/archaeosine transglycosylase-like family protein	>AT1G19920.1 | Symbols: APS2, ASA1 | Pseudouridine synthase/archaeosine transglycosylase-like family protein | chr1:6914835-6916657 REVERSE LENGTH=476	0	6.748	0	5	3	18	1	1	476	53.6	6.61	1.7	0	0	0	1.95	0	1.64	1.62	0	0	0	0	3	1	1	3	1	1	1	1	1	3	4	1	3	1	1	2	1	1
-7.04831e+18	FALSE		Medium	IsMasterProtein	438	AT1G19930.1	Galactose oxidase/kelch repeat superfamily protein	>AT1G19930.1 | Symbols: | Galactose oxidase/kelch repeat superfamily protein | chr1:6917020-6918138 FORWARD LENGTH=344	0.015	2.32	79	3	1	1	1	1	344	38.7	8.47								0												3
-6.79027e+18	FALSE		High	IsMasterProtein	485	AT1G20010.1	tubulin beta-5 chain	>AT1G20010.1 | Symbols: TUB5 | tubulin beta-5 chain | chr1:6938033-6940481 REVERSE LENGTH=449	0	326.801	0	63	28	885	7	8	449	50.3	4.77	51.33	27.65	40.76	86.53	52.75	36.15	24.73	10.42	38.07	49.71	59.17	26.73	58	62	58	63	62	62	60	58	58	63	63	58	84	75	72	102	64	72
2.92941e+18	FALSE		High	IsMasterProtein	2350	AT1G20020.1	ferredoxin-NADP(+)-oxidoreductase 2	>AT1G20020.1 | Symbols: ATLFNR2, FNR2 | ferredoxin-NADP(+)-oxidoreductase 2 | chr1:6942851-6944868 FORWARD LENGTH=369	0	72.495	0	42	13	79	0	11	369	41.1	8.31	11.72	0	12.93	1.62		0	0	0	0	0	1.63	0	37	12	42	12		6	16	9	3	16	16	6	18	5	25	4		2
1.03951e+18	FALSE		High	IsMasterProtein	1986	AT1G20110.1	RING/FYVE/PHD zinc finger superfamily protein	>AT1G20110.1 | Symbols: | RING/FYVE/PHD zinc finger superfamily protein | chr1:6971554-6974578 FORWARD LENGTH=601	0	24.615	0	10	5	22	5	5	601	65.4	6.79		0		1.71		0	0	0		2.27	0	0		2		8		6	4	2		10	4	4		1		4		3
4.68333e+18	FALSE		High	IsMasterProtein	2668	AT1G20200.1	PAM domain (PCI/PINT associated module) protein	>AT1G20200.1 | Symbols: EMB2719, HAP15 | PAM domain (PCI/PINT associated module) protein | chr1:7001409-7004154 REVERSE LENGTH=488	0	100.175	0	39	17	183	8	8	488	55.5	8.19	0	0	0	0	0	0	3.9	5.45	4.21	4.35	2.09	0	33	19	20	16	8	14	34	34	37	25	23	21	21	11	12	8	4	7
7.6226e+18	FALSE		High	IsMasterProtein	3214	AT1G20220.1	Alba DNA/RNA-binding protein	>AT1G20220.1 | Symbols: | Alba DNA/RNA-binding protein | chr1:7005090-7007285 REVERSE LENGTH=315	0	25.956	0	12	4	48	3	3	315	33.7	9.92	0	0	0	0	0	1.97	0	0	0	0	0	0	12	12	12	12	8	12	7	7	7	3	8	3	9	6	6	6	3	7
9.02647e+18	FALSE		High	IsMasterProtein	3473	AT1G20260.1	ATPase, V1 complex, subunit B protein	>AT1G20260.1 | Symbols: | ATPase, V1 complex, subunit B protein | chr1:7016971-7020290 FORWARD LENGTH=487	0	196.516	0	76	31	277	0	7	487	54.3	5.1	5.35	5.47	5.94	9.59	5.93	0	7.62	1.71	1.8	18.46	15.81	3.93	44	41	40	51	26	33	43	34	26	56	67	32	29	21	21	28	13	12
-6.37877e+18	FALSE		High	IsMasterProtein	562	AT1G20330.1	sterol methyltransferase 2	>AT1G20330.1 | Symbols: SMT2, CVP1, FRL1 | sterol methyltransferase 2 | chr1:7038968-7040053 REVERSE LENGTH=361	0	20.669	0	16	5	36	4	5	361	40.4	6.11	0	0	0	1.65	0	0	0	0	1.7	0	0	0	8	6	14	14	9	3	14	10	9	7	9	5	3	2	4	4	4	1
7.63658e+18	FALSE		High	IsMasterProtein	3217	AT1G20450.1	Dehydrin family protein	>AT1G20450.1 | Symbols: LTI29, LTI45, ERD10 | Dehydrin family protein | chr1:7088235-7089107 REVERSE LENGTH=260	0.002	3.759	9	5	1	4	0	1	260	29.5	5.17							0	0		0	0								5	5		5	5
-6.93431e+18	FALSE		High	IsMasterProtein	464	AT1G20580.1	Small nuclear ribonucleoprotein family protein	>AT1G20580.1 | Symbols: | Small nuclear ribonucleoprotein family protein | chr1:7128979-7130371 FORWARD LENGTH=131	0	20.237	0	29	4	41	1	4	131	14.2	10.27	2.57	1.66	0	1.6	1.84	1.68			0	0	0		29	18	12	29	24	29			12	24	24		6	4	3	8	4	5
8.18406e+18	FALSE		High	IsMasterProtein	3321	AT1G20620.1	catalase 3	>AT1G20620.1 | Symbols: CAT3, SEN2, ATCAT3 | catalase 3 | chr1:7143142-7146193 FORWARD LENGTH=492	0	105.808	0	45	20	180	0	14	492	56.7	7.64	18.5	6.64	11.81	13.89	17.8	11.8	3.97	0	3.37	9.46	8.15	1.76	32	32	27	34	35	38	14	12	18	36	34	19	21	15	18	20	15	19
-1.47085e+18	FALSE		Medium	IsMasterProtein	1501	AT1G20670.1	DNA-binding bromodomain-containing protein	>AT1G20670.1 | Symbols: | DNA-binding bromodomain-containing protein | chr1:7164537-7167933 REVERSE LENGTH=652	0.022	2.093	127	2	1	1	1	1	652	72.9	6.87		0												2												1
-5.41957e+18	FALSE		High	IsMasterProtein	736	AT1G20696.2	high mobility group B3	>AT1G20696.2 | Symbols: HMGB3, NFD3, NFD03 | high mobility group B3 | chr1:7179825-7181193 FORWARD LENGTH=147	0	6.32	0	9	1	8	0	1	147	16.9	10.64	0	0					0	0	0	0	0		9	9					9	9	9	9	9		1	1
-1.43909e+18	FALSE		Medium	IsMasterProtein	1511	AT1G20760.1	Calcium-binding EF hand family protein	>AT1G20760.1 | Symbols: | Calcium-binding EF hand family protein | chr1:7209515-7214773 FORWARD LENGTH=1019	0.017	2.168	97	1	1	1	1	1	1019	109.8	5.12											0												1
6.85559e+18	FALSE		High	IsMasterProtein	3061	AT1G20840.1	tonoplast monosaccharide transporter1	>AT1G20840.1 | Symbols: TMT1 | tonoplast monosaccharide transporter1 | chr1:7245107-7247674 REVERSE LENGTH=734	0.002	3.907	9	1	1	3	1	1	734	79.4	5.41		0								0	0			1								1	1			1
7.43482e+18	FALSE		High	IsMasterProtein	3180	AT1G20880.1	RNA-binding (RRM/RBD/RNP motifs) family protein	>AT1G20880.1 | Symbols: | RNA-binding (RRM/RBD/RNP motifs) family protein | chr1:7262879-7264834 REVERSE LENGTH=274;>AT1G20880.2 | Symbols: | RNA-binding (RRM/RBD/RNP motifs) family protein | chr1:7262879-7264834 REVERSE LENGTH=274	0.001	4.872	3	7	2	5	1	1	274	29.9	8.85			0	0	0	0									3	7	3	3									1	2	1	1
4.4141e+18	FALSE		High	IsMasterProtein	2625	AT1G20920.1	P-loop containing nucleoside triphosphate hydrolases superfamily protein	>AT1G20920.1 | Symbols: | P-loop containing nucleoside triphosphate hydrolases superfamily protein | chr1:7285342-7288842 FORWARD LENGTH=1166	0	10.317	0	3	3	18	1	3	1166	133	5.87	1.89	0	0	0	0				0		0	0	3	1	2	2	2				2		2	2	3	1	3	3	2
5.40626e+18	FALSE		High	IsMasterProtein	2808	AT1G20950.1	Phosphofructokinase family protein	>AT1G20950.1 | Symbols: | Phosphofructokinase family protein | chr1:7297467-7301336 REVERSE LENGTH=614	0	62.519	0	34	16	106	8	8	614	67.1	6.99	1.68	0	1.98	1.72	1.76	1.68	1.66	1.71	1.66	4.29	3.26	1.84	13	8	8	11	8	6	20	14	14	27	28	6	10	5	5	8	7	5
-4.84294e+18	FALSE		High	IsMasterProtein	850	AT1G20960.2	U5 small nuclear ribonucleoprotein helicase, putative	>AT1G20960.2 | Symbols: emb1507 | U5 small nuclear ribonucleoprotein helicase, putative | chr1:7302591-7309914 REVERSE LENGTH=2171;>AT1G20960.1 | Symbols: emb1507 | U5 small nuclear ribonucleoprotein helicase, putative | chr1:7302591-7309914 REVERSE LENGTH=2171	0	92.867	0	14	22	108	19	19	2171	247	5.74	2.74	2.2	0	1.65	0	0	0	0	0	0	0	0	9	8	7	10	6	7	1	1	3	2	3	0	16	14	13	19	10	15
-1.45597e+18	FALSE		High	IsMasterProtein	1504	AT1G20970.1	FUNCTIONS IN: molecular_function unknown; INVOLVED IN: biological_process unknown; LOCATED IN: plasma membrane, vacuole; EXPRESSED IN: guard cell, cultured cell; BEST Arabidopsis thaliana protein match is: proton pump interactor 1 (TAIR:AT4G27500.1); Has 30201 Blast hits to 17322 proteins in 780 species: Archae - 12; Bacteria - 1396; Metazoa - 17338; Fungi - 3422; Plants - 5037; Viruses - 0; Othe…	>AT1G20970.1 | Symbols: | FUNCTIONS IN: molecular_function unknown; INVOLVED IN: biological_process unknown; LOCATED IN: plasma membrane, vacuole; EXPRESSED IN: guard cell, cultured cell; BEST Arabidopsis thaliana protein match is: proton pump interactor 1 (TAIR:AT4G27500.1); Has 30201 Blast hits to 17322 proteins in 780 species: Archae - 12; Bacteria - 1396; Metazoa - 17338; Fungi - 3422; Plants…	0.001	5.312	2	1	1	12	1	1	1364	150.1	4.75	0	0	0	0	0	0		0	0	0	0	0	1	1	1	1	1	1		1	1	1	1	1	1	1	1	1	1	1
7.28032e+18	FALSE		High	IsMasterProtein	3143	AT1G21080.3	DNAJ heat shock N-terminal domain-containing protein	>AT1G21080.3 | Symbols: | DNAJ heat shock N-terminal domain-containing protein | chr1:7378822-7382275 REVERSE LENGTH=400	0	7.504	0	6	2	3	0	2	400	44.9	5.92							0			0	0								3			3	3
-6.42292e+18	FALSE		High	IsMasterProtein	554	AT1G21130.1	O-methyltransferase family protein	>AT1G21130.1 | Symbols: | O-methyltransferase family protein | chr1:7399170-7400470 REVERSE LENGTH=373	0	5.663	0	6	2	6	0	2	373	40.7	5.15	0		0				0		0				3		3				6		3				1		1
8.1395e+18	FALSE		Medium	IsMasterProtein	3312	AT1G21170.1	Exocyst complex component SEC5	>AT1G21170.1 | Symbols: SEC5B | Exocyst complex component SEC5 | chr1:7413050-7419411 FORWARD LENGTH=1090	0.013	2.367	72	1	1	1	0	1	1090	122.6	5.88											0												1
4.44215e+18	FALSE		High	IsMasterProtein	2628	AT1G21200.1	sequence-specific DNA binding transcription factors	>AT1G21200.1 | Symbols: | sequence-specific DNA binding transcription factors | chr1:7421483-7422814 FORWARD LENGTH=443	0	45.105	0	22	8	53	5	8	443	50.9	6.33	1.76	10.2	2.15	0	2.18	0	0	0		0	0		20	19	19	14	4	6	2	2		2	2		11	14	10	10	2	2
7.82384e+18	FALSE		High	IsMasterProtein	3250	AT1G21210.1	wall associated kinase 4	>AT1G21210.1 | Symbols: WAK4 | wall associated kinase 4 | chr1:7424653-7427041 FORWARD LENGTH=738	0.008	2.637	44	2	1	1	0	1	738	81.7	6.27	0												2												1
6.43709e+18	FALSE		High	IsMasterProtein	2987	AT1G21500.1	unknown protein; Has 29 Blast hits to 29 proteins in 12 species: Archae - 0; Bacteria - 0; Metazoa - 0; Fungi - 2; Plants - 27; Viruses - 0; Other Eukaryotes - 0 (source: NCBI BLink).	>AT1G21500.1 | Symbols: | unknown protein; Has 29 Blast hits to 29 proteins in 12 species: Archae - 0; Bacteria - 0; Metazoa - 0; Fungi - 2; Plants - 27; Viruses - 0; Other Eukaryotes - 0 (source: NCBI BLink). | chr1:7530047-7530954 REVERSE LENGTH=126	0	15.728	0	17	3	23	3	3	126	13.3	10.65	0	0	0	0	0		0	0	0	0	2.08		8	17	8	8	17		17	17	8	9	9		1	7	1	1	3
-6.31393e+18	FALSE		High	IsMasterProtein	575	AT1G21580.1	Zinc finger C-x8-C-x5-C-x3-H type family protein	>AT1G21580.1 | Symbols: | Zinc finger C-x8-C-x5-C-x3-H type family protein | chr1:7557822-7565655 REVERSE LENGTH=2166	0	99.096	0	13	23	86	23	23	2166	238.6	8.09	9.82	8.17	3.33	0	0	0							11	11	8	4	1	6							23	23	18	9	2	11
2.35299e+18	FALSE		High	IsMasterProtein	2235	AT1G21600.2	plastid transcriptionally active 6	>AT1G21600.2 | Symbols: PTAC6 | plastid transcriptionally active 6 | chr1:7571514-7573782 REVERSE LENGTH=328;>AT1G21600.1 | Symbols: PTAC6 | plastid transcriptionally active 6 | chr1:7571514-7573782 REVERSE LENGTH=328	0	18.807	0	24	6	72	6	6	328	37.4	5.02	0	0	0	0	0	0	0	0	0	0	0	0	21	24	18	18	21	18	14	9	11	24	13	5	6	9	6	6	5	9
9.51305e+17	FALSE		High	IsMasterProtein	1966	AT1G21690.3	ATPase family associated with various cellular activities (AAA)	>AT1G21690.3 | Symbols: EMB1968 | ATPase family associated with various cellular activities (AAA) | chr1:7615675-7618421 FORWARD LENGTH=341	0.001	4.899	3	8	2	4	0	2	341	38	6.18	0	0		0		0							5	5		3		3							1	1		1		1
3.76894e+18	FALSE		High	IsMasterProtein	2516	AT1G21700.1	SWITCH/sucrose nonfermenting 3C	>AT1G21700.1 | Symbols: ATSWI3C, CHB4, SWI3C | SWITCH/sucrose nonfermenting 3C | chr1:7620156-7623978 REVERSE LENGTH=807	0	19.597	0	8	6	21	6	6	807	88.2	5.33	0	0	0	1.61					0	0	0		6	5	5	6					1	1	1		5	3	4	6
-6.79186e+18	FALSE		High	IsMasterProtein	484	AT1G21720.1	proteasome beta subunit C1	>AT1G21720.1 | Symbols: PBC1 | proteasome beta subunit C1 | chr1:7626394-7628070 FORWARD LENGTH=204	0	58.984	0	45	7	72	2	7	204	22.8	5.47	2.8	2.03	3.98	1.98	2.2	0	14.49	1.97	8.42	2.08	3.62	2.29	30	21	30	21	16	21	45	30	45	21	21	21	6	8	6	4	2	4
5.36671e+18	FALSE		High	IsMasterProtein	2796	AT1G21750.1	PDI-like 1-1	>AT1G21750.1 | Symbols: ATPDIL1-1, ATPDI5, PDI5, PDIL1-1 | PDI-like 1-1 | chr1:7645767-7648514 FORWARD LENGTH=501	0	27.62	0	23	9	36	0	8	501	55.6	4.92	0		0	0	0	0	0	0	0	0	0	0	7		10	11	5	2	4	2	8	9	17	2	3		4	5	2	1
2.17301e+18	FALSE		High	IsMasterProtein	2195	AT1G21770.1	Acyl-CoA N-acyltransferases (NAT) superfamily protein	>AT1G21770.1 | Symbols: | Acyl-CoA N-acyltransferases (NAT) superfamily protein | chr1:7651843-7652249 REVERSE LENGTH=111	0	5.643	0	14	1	5	1	1	111	12.6	6.87	0										0	0	14										14	14	1
-7.61025e+18	FALSE		Medium	IsMasterProtein	322	AT1G21780.2	BTB/POZ domain-containing protein	>AT1G21780.2 | Symbols: | BTB/POZ domain-containing protein | chr1:7652476-7653866 FORWARD LENGTH=326;>AT1G21780.1 | Symbols: | BTB/POZ domain-containing protein | chr1:7652476-7653866 FORWARD LENGTH=326	0.019	2.145	106	3	1	2	1	1	326	37.7	6.14	0				0								3				3								1				1
-6.37283e+17	FALSE		High	IsMasterProtein	1657	AT1G22060.1	LOCATED IN: vacuole; EXPRESSED IN: 23 plant structures; EXPRESSED DURING: 13 growth stages; BEST Arabidopsis thaliana protein match is: FBD, F-box and Leucine Rich Repeat domains containing protein (TAIR:AT1G22000.1); Has 84739 Blast hits to 38714 proteins in 2257 species: Archae - 1436; Bacteria - 11314; Metazoa - 40747; Fungi - 7706; Plants - 4675; Viruses - 308; Other Eukaryotes - 18553 (sourc…	>AT1G22060.1 | Symbols: | LOCATED IN: vacuole; EXPRESSED IN: 23 plant structures; EXPRESSED DURING: 13 growth stages; BEST Arabidopsis thaliana protein match is: FBD, F-box and Leucine Rich Repeat domains containing protein (TAIR:AT1G22000.1); Has 84739 Blast hits to 38714 proteins in 2257 species: Archae - 1436; Bacteria - 11314; Metazoa - 40747; Fungi - 7706; Plants - 4675; Viruses - 308; Other…	0	6.617	0	1	2	6	0	2	1999	228.8	5.1							0	0	0	0	0								0	1	1	1	0
6.02805e+18	FALSE		High	IsMasterProtein	2925	AT1G22300.1	general regulatory factor 10	>AT1G22300.1 | Symbols: GRF10, 14-3-3EPSILON, GF14 EPSILON | general regulatory factor 10 | chr1:7879146-7881103 REVERSE LENGTH=254	0	29.462	0	39	9	43	0	8	254	28.9	4.81	2.04	1.67	1.8	0	0		1.71		2.63	0	0	0	21	12	12	12	15		15		26	16	25	4	6	5	3	5	4
-6.57323e+18	FALSE		High	IsMasterProtein	521	AT1G22330.1	RNA-binding (RRM/RBD/RNP motifs) family protein	>AT1G22330.1 | Symbols: | RNA-binding (RRM/RBD/RNP motifs) family protein | chr1:7886693-7889241 FORWARD LENGTH=291	0	21.226	0	16	5	20	1	1	291	32	6.61	2.15	0	0	0	0	2.04							8	10	3	12	16	16							2	3	1	4	4	6
6.47749e+18	FALSE		High	IsMasterProtein	2991	AT1G22410.1	Class-II DAHP synthetase family protein	>AT1G22410.1 | Symbols: | Class-II DAHP synthetase family protein | chr1:7912120-7914742 FORWARD LENGTH=527	0	96.808	0	33	13	213	9	9	527	58.3	8.32	14.02	0	5.73	4.34	2.03	0	7.22	2.01	1.88	8.75	5.89	1.72	25	29	21	25	22	24	25	23	20	24	31	24	21	17	16	21	12	18
8.4117e+18	FALSE		High	IsMasterProtein	3349	AT1G22450.1	cytochrome C oxidase 6B	>AT1G22450.1 | Symbols: COX6B, ATCOX6B2 | cytochrome C oxidase 6B | chr1:7925447-7926918 FORWARD LENGTH=191	0	6.785	0	9	2	10	2	2	191	21.2	4.34							0	0	0		0								6	9	6		6
-3.61536e+18	FALSE		High	IsMasterProtein	1078	AT1G22530.1	PATELLIN 2	>AT1G22530.1 | Symbols: PATL2 | PATELLIN 2 | chr1:7955773-7958326 REVERSE LENGTH=683	0	24.967	0	14	8	38	5	5	683	76	4.92	0	0	0	0	0	0	0	0	0	0	0	0	4	2	1	5	3	4	4	3	1	10	14	4	3	2	1	3	2	3
4.28823e+18	FALSE		High	IsMasterProtein	2603	AT1G22620.1	Phosphoinositide phosphatase family protein	>AT1G22620.1 | Symbols: ATSAC1 | Phosphoinositide phosphatase family protein | chr1:7997889-8002787 REVERSE LENGTH=912	0.004	3.203	20	1	1	3	1	1	912	102.7	6.6	0		0	0									1		1	1									1		1	1
-3.03632e+18	FALSE		High	IsMasterProtein	1189	AT1G22780.1	Ribosomal protein S13/S18 family	>AT1G22780.1 | Symbols: PFL, RPS18A, PFL1 | Ribosomal protein S13/S18 family | chr1:8067990-8069163 FORWARD LENGTH=152;>AT4G09800.1 | Symbols: RPS18C | S18 ribosomal protein | chr4:6173818-6174963 FORWARD LENGTH=152;>AT1G34030.1 | Symbols: | Ribosomal protein S13/S18 family | chr1:12370285-12371465 REVERSE LENGTH=152	0	114.243	0	61	16	285	16	16	152	17.5	10.54	20.37	13.9	14.21	22.92	23.03	20.29	11.42	9.76	13.45	14.92	14.43	5.49	51	55	53	51	53	59	47	45	49	46	46	47	29	29	29	28	27	30
-5.59246e+18	FALSE		Medium	IsMasterProtein	694	AT1G22840.1	CYTOCHROME C-1	>AT1G22840.1 | Symbols: CYTC-1, ATCYTC-A | CYTOCHROME C-1 | chr1:8079384-8080286 FORWARD LENGTH=114	0.024	2.049	137	7	1	2	0	1	114	12.4	9.31					0					0							7					7							1
2.00623e+18	FALSE		High	IsMasterProtein	2162	AT1G22870.1	Protein kinase family protein with ARM repeat domain	>AT1G22870.1 | Symbols: | Protein kinase family protein with ARM repeat domain | chr1:8089501-8094173 FORWARD LENGTH=913	0	8.369	0	2	2	11	0	2	913	100	7.53	0		0				0		0		2.04		2		1				2		1		2		2		1
-5.49135e+18	FALSE		High	IsMasterProtein	717	AT1G22910.3	RNA-binding (RRM/RBD/RNP motifs) family protein	>AT1G22910.3 | Symbols: | RNA-binding (RRM/RBD/RNP motifs) family protein | chr1:8105808-8107949 FORWARD LENGTH=347	0	14.599	0	10	4	14	0	2	347	37.8	9.44	0	0	0	0	0	0							3	7	6	6	6	6							1	2	3	3	3	2
-5.90421e+18	FALSE		High	IsMasterProtein	653	AT1G22920.1	COP9 signalosome 5A	>AT1G22920.1 | Symbols: CSN5A, JAB1, AJH1 | COP9 signalosome 5A | chr1:8109882-8111895 REVERSE LENGTH=357	0	7.022	0	6	2	8	0	2	357	39.7	5.27	0			0			0		0	0	0		3			3			3		3	6	6		1			1
-7.13443e+17	FALSE		High	IsMasterProtein	1645	AT1G22930.1	T-complex protein 11	>AT1G22930.1 | Symbols: | T-complex protein 11 | chr1:8117521-8121854 FORWARD LENGTH=1131	0	18.113	0	5	6	13	1	6	1131	127.5	9.42	0	1.6	0										2	4	2										3	5	5
2.02903e+18	FALSE		Medium	IsMasterProtein	2168	AT1G22940.1	thiamin biosynthesis protein, putative	>AT1G22940.1 | Symbols: TH1, TH-1, THIE | thiamin biosynthesis protein, putative | chr1:8122384-8124908 FORWARD LENGTH=522	0.013	2.395	68	2	1	1	1	1	522	55.8	6.55											0												2
-1.50792e+18	FALSE		High	IsMasterProtein	1497	AT1G22950.1	2-oxoglutarate (2OG) and Fe(II)-dependent oxygenase superfamily protein	>AT1G22950.1 | Symbols: | 2-oxoglutarate (2OG) and Fe(II)-dependent oxygenase superfamily protein | chr1:8125291-8127168 REVERSE LENGTH=397	0	25.034	0	23	6	15	6	6	397	45.7	7.02	2.2	0	0	0									18	9	13	3									4	5	5	1
-5.83765e+17	FALSE		High	IsMasterProtein	1668	AT1G23060.1	BEST Arabidopsis thaliana protein match is: TPX2 (targeting protein for Xklp2) protein family (TAIR:AT1G70950.1); Has 449 Blast hits to 419 proteins in 98 species: Archae - 0; Bacteria - 40; Metazoa - 139; Fungi - 21; Plants - 158; Viruses - 3; Other Eukaryotes - 88 (source: NCBI BLink).	>AT1G23060.1 | Symbols: | BEST Arabidopsis thaliana protein match is: TPX2 (targeting protein for Xklp2) protein family (TAIR:AT1G70950.1); Has 449 Blast hits to 419 proteins in 98 species: Archae - 0; Bacteria - 40; Metazoa - 139; Fungi - 21; Plants - 158; Viruses - 3; Other Eukaryotes - 88 (source: NCBI BLink). | chr1:8170946-8172739 REVERSE LENGTH=367	0.009	2.576	47	4	1	1	0	1	367	41	9.88				0												4												1
8.23782e+18	FALSE		Medium	IsMasterProtein	3329	AT1G23100.1	GroES-like family protein	>AT1G23100.1 | Symbols: | GroES-like family protein | chr1:8195867-8196336 FORWARD LENGTH=97	0.039	1.777	235	9	1	7	1	1	97	10.5	8.5							0	0	0	0	0								9	9	9	9	9
4.51231e+17	FALSE		High	IsMasterProtein	1869	AT1G23130.1	Polyketide cyclase/dehydrase and lipid transport superfamily protein	>AT1G23130.1 | Symbols: | Polyketide cyclase/dehydrase and lipid transport superfamily protein | chr1:8200434-8200997 FORWARD LENGTH=160	0	29.616	0	49	6	10	6	6	160	17.8	6.21				0						0	3.92					4						7	49					1
-2.11874e+18	FALSE		High	IsMasterProtein	1364	AT1G23190.1	Phosphoglucomutase/phosphomannomutase family protein	>AT1G23190.1 | Symbols: PGM3 | Phosphoglucomutase/phosphomannomutase family protein | chr1:8219946-8224186 FORWARD LENGTH=583	0	18.439	0	11	5	21	1	1	583	63.1	6.3		0	0	0	0	0	0	0	0	1.95	0	0		1	8	2	1	3	1	1	3	3	7	3		1	4	1	1	3
-6.66109e+17	FALSE		High	IsMasterProtein	1653	AT1G23280.1	MAK16 protein-related	>AT1G23280.1 | Symbols: | MAK16 protein-related | chr1:8260865-8262650 REVERSE LENGTH=303	0	5.744	0	8	2	6	2	2	303	35.7	5.8	0	0	0	0	0								5	5	5	5	8								1	1	1	1	2
6.99776e+18	FALSE		High	IsMasterProtein	3085	AT1G23290.1	Ribosomal protein L18e/L15 superfamily protein	>AT1G23290.1 | Symbols: RPL27A, RPL27AB | Ribosomal protein L18e/L15 superfamily protein | chr1:8263007-8263447 FORWARD LENGTH=146	0	109.885	0	58	14	221	1	1	146	16.3	10.51	7.08	4.26	9.97	7.12	16.86	7.82	0	2.23	1.76	7.67	11.59	2.45	47	55	47	53	57	54	32	27	51	38	55	32	25	24	16	27	25	27
4.42305e+18	FALSE		High	IsMasterProtein	2626	AT1G23310.1	glutamate:glyoxylate aminotransferase	>AT1G23310.1 | Symbols: GGT1, AOAT1, GGAT1 | glutamate:glyoxylate aminotransferase | chr1:8268720-8271329 REVERSE LENGTH=481	0	165.68	0	55	26	277	0	26	481	53.3	6.89	15.41	1.6	20.54	4.21	7.19	1.79	2.12	3.47	0	11.96	11.82	0	52	36	54	37	35	30	34	25	36	35	43	22	40	23	42	27	18	12
-9.32603e+16	FALSE		High	IsMasterProtein	1764	AT1G23740.1	Oxidoreductase, zinc-binding dehydrogenase family protein	>AT1G23740.1 | Symbols: | Oxidoreductase, zinc-binding dehydrogenase family protein | chr1:8398245-8399656 REVERSE LENGTH=386	0	15.715	0	13	4	8	4	4	386	41	8.35	0		2.19								0		7		13								3		2		5
-2.92023e+18	FALSE		High	IsMasterProtein	1215	AT1G23820.1	spermidine synthase 1	>AT1G23820.1 | Symbols: SPDS1 | spermidine synthase 1 | chr1:8420278-8422724 FORWARD LENGTH=378	0	15.174	0	11	4	17	0	4	378	41.7	5.17	0	0	0	0	0		0	0	0	0	0		4	4	4	4	7		4	4	4	4	11		1	1	2	1	2
-1.05188e+18	FALSE		High	IsMasterProtein	1582	AT1G23860.1	RS-containing zinc finger protein 21	>AT1G23860.1 | Symbols: SRZ-21, SRZ21, RSZP21, RSZ21, At-RSZ21 | RS-containing zinc finger protein 21 | chr1:8428091-8429164 REVERSE LENGTH=187;>AT1G23860.2 | Symbols: SRZ-21, SRZ21, RSZ21, At-RSZ21 | RS-containing zinc finger protein 21 | chr1:8428091-8429164 REVERSE LENGTH=187	0	12.181	0	19	2	12	0	1	187	21.5	11.33	0		0	0	3.57	0				0	0		5		5	5	19	19				5	14		1		1	2	3	3
-7.5093e+18	FALSE		High	IsMasterProtein	346	AT1G24020.2	MLP-like protein 423	>AT1G24020.2 | Symbols: MLP423 | MLP-like protein 423 | chr1:8500653-8501458 REVERSE LENGTH=155;>AT1G24020.1 | Symbols: MLP423 | MLP-like protein 423 | chr1:8500653-8501458 REVERSE LENGTH=155	0	16.396	0	29	3	16	3	3	155	17	5.2	1.75		0	0		0	0			0	0	0	18		8	19		8	8			29	29	10	2		2	3		1
5.81329e+17	FALSE		High	IsMasterProtein	1889	AT1G24050.1	RNA-processing, Lsm domain	>AT1G24050.1 | Symbols: | RNA-processing, Lsm domain | chr1:8507057-8508439 FORWARD LENGTH=188	0.002	3.856	9	10	2	2	2	2	188	20.5	5.27										0	0											5	4
5.46628e+18	FALSE		High	IsMasterProtein	2821	AT1G24180.1	Thiamin diphosphate-binding fold (THDP-binding) superfamily protein	>AT1G24180.1 | Symbols: IAR4 | Thiamin diphosphate-binding fold (THDP-binding) superfamily protein | chr1:8560777-8563382 REVERSE LENGTH=393	0	27.987	0	24	7	24	5	5	393	43.3	7.91	0			0	0	0	0	0	0	0	2		3			6	4	5	5	2	3	18	21		1			2	1	2
-6.18232e+18	FALSE		High	IsMasterProtein	600	AT1G24190.1	SIN3-like 3	>AT1G24190.1 | Symbols: SIN3, ATSIN3, SNL3 | SIN3-like 3 | chr1:8563858-8569927 REVERSE LENGTH=1330	0	38.611	0	10	13	38	0	12	1330	151.1	5.71	0	0	0	0			0	0	0	0	0		10	5	5	2			1	1	1	1	1		13	8	8	3
6.93603e+18	FALSE		High	IsMasterProtein	3075	AT1G24260.1	K-box region and MADS-box transcription factor family protein	>AT1G24260.1 | Symbols: SEP3, AGL9 | K-box region and MADS-box transcription factor family protein | chr1:8593790-8595862 REVERSE LENGTH=250	0	16.356	0	14	4	15	1	4	250	28.9	8.13	0	2.02	1.65	0									14	14	14	14									4	3	3	5
8.86236e+18	FALSE		High	IsMasterProtein	3441	AT1G24280.1	glucose-6-phosphate dehydrogenase 3	>AT1G24280.1 | Symbols: G6PD3 | glucose-6-phosphate dehydrogenase 3 | chr1:8609495-8612383 FORWARD LENGTH=599	0	17.132	0	11	6	26	2	4	599	67.3	7.18			0	0	0	0	0		0	0	0				2	2	2	2	3		2	8	11				1	1	1	1
-3.90805e+18	FALSE		High	IsMasterProtein	1021	AT1G24300.1	GYF domain-containing protein	>AT1G24300.1 | Symbols: | GYF domain-containing protein | chr1:8614515-8620420 REVERSE LENGTH=1495	0	158.158	0	27	29	198	1	17	1495	166.2	6.04	12.81	13.93	6.48	14.17	18.18	10.57	0	1.63	0	0	1.71	0	14	22	19	12	11	18	3	3	3	3	3	2	26	39	26	28	21	28
5.41679e+18	FALSE		High	IsMasterProtein	2811	AT1G24360.1	NAD(P)-binding Rossmann-fold superfamily protein	>AT1G24360.1 | Symbols: | NAD(P)-binding Rossmann-fold superfamily protein | chr1:8640820-8643283 FORWARD LENGTH=319	0	10.052	0	12	3	13	3	3	319	33.5	9.41	0	0	0	0	0		0			0	0		9	3	3	3	3		3			9	12		3	1	1	1	1
-6.02748e+18	FALSE		High	IsMasterProtein	633	AT1G24510.1	TCP-1/cpn60 chaperonin family protein	>AT1G24510.1 | Symbols: | TCP-1/cpn60 chaperonin family protein | chr1:8685504-8688101 REVERSE LENGTH=535	0	104.443	0	36	17	229	0	17	535	59.3	5.66	12.04	7.34	6.99	7.62	6.31	6.01	1.63	3.69	3.33	5.68	14.29	3.42	34	22	30	27	20	23	25	19	18	20	27	19	24	18	22	22	16	18
1.51808e+18	FALSE		Medium	IsMasterProtein	2073	AT1G25220.2	anthranilate synthase beta subunit 1	>AT1G25220.2 | Symbols: ASB1 | anthranilate synthase beta subunit 1 | chr1:8837430-8839478 REVERSE LENGTH=289	0.016	2.219	89	6	1	2	0	1	289	32.1	7.75										0	0											6	6
8.61449e+18	FALSE		High	IsMasterProtein	3385	AT1G25350.2	glutamine-tRNA ligase, putative / glutaminyl-tRNA synthetase, putative / GlnRS, putative	>AT1G25350.2 | Symbols: OVA9 | glutamine-tRNA ligase, putative / glutaminyl-tRNA synthetase, putative / GlnRS, putative | chr1:8889280-8894205 REVERSE LENGTH=800	0.003	3.537	12	1	1	4	0	1	800	92.1	6.44			0							0	0	0			1							1	1	1			1
-7.3965e+18	FALSE		High	IsMasterProtein	371	AT1G25490.1	ARM repeat superfamily protein	>AT1G25490.1 | Symbols: RCN1, REGA, ATB BETA BETA, EER1 | ARM repeat superfamily protein | chr1:8951700-8954899 FORWARD LENGTH=588	0	33.714	0	18	9	69	6	6	588	65.5	5.07	4.86	4.42	2.11	4.2	2.01	2.02	6.09	2.09	0	0	3.98	2.02	7	5	4	12	5	7	15	6	7	12	15	3	5	4	4	9	3	5
5.83185e+18	FALSE		High	IsMasterProtein	2893	AT1G25550.1	myb-like transcription factor family protein	>AT1G25550.1 | Symbols: | myb-like transcription factor family protein | chr1:8976644-8977942 FORWARD LENGTH=344	0	9.214	0	11	3	6	3	3	344	38.8	7.52	0	0	0										3	6	11										1	2	3
-8.79579e+18	FALSE		High	IsMasterProtein	78	AT1G26110.1	decapping 5	>AT1G26110.1 | Symbols: DCP5 | decapping 5 | chr1:9024616-9027556 REVERSE LENGTH=611	0	35.785	0	11	5	55	0	5	611	64.3	7.71	0	0	0	1.62	0	5.38	0	0	0	1.68	0		6	6	4	6	9	8	2	4	4	4	4		8	6	5	7	4	10
1.79311e+18	FALSE		High	IsMasterProtein	2123	AT1G26230.1	TCP-1/cpn60 chaperonin family protein	>AT1G26230.1 | Symbols: | TCP-1/cpn60 chaperonin family protein | chr1:9072388-9075272 REVERSE LENGTH=611	0	15.094	0	10	5	44	0	3	611	66.8	9.16	2.03	0	2.01	0	0		1.85	2.3	1.8	3.97	3.88	1.79	3	2	10	1	3		3	3	3	3	4	3	3	2	5	1	4
-5.44148e+18	FALSE		High	IsMasterProtein	732	AT1G26370.1	RNA helicase family protein	>AT1G26370.1 | Symbols: | RNA helicase family protein | chr1:9122030-9125368 REVERSE LENGTH=717	0	6.346	0	5	2	3	2	2	717	80.5	8.62	0		0										3		2										1		2
9.02142e+18	FALSE		High	IsMasterProtein	3472	AT1G26550.1	FKBP-like peptidyl-prolyl cis-trans isomerase family protein	>AT1G26550.1 | Symbols: | FKBP-like peptidyl-prolyl cis-trans isomerase family protein | chr1:9171800-9172716 FORWARD LENGTH=142	0	15.534	0	40	4	20	4	4	142	14.8	9.52	0			0	0	0		0	1.94	0	0	1.68	7			40	16	23		7	8	23	15	8	1			6	2	2
-3.19364e+17	FALSE		High	IsMasterProtein	1716	AT1G26620.1	Plant protein of unknown function (DUF863)	>AT1G26620.1 | Symbols: | Plant protein of unknown function (DUF863) | chr1:9195838-9198719 REVERSE LENGTH=867	0.001	5.074	3	3	2	2	2	2	867	96.4	6.48		0	0											1	1											1	1
6.78618e+18	FALSE		High	IsMasterProtein	3045	AT1G26630.1	Eukaryotic translation initiation factor 5A-1 (eIF-5A 1) protein	>AT1G26630.1 | Symbols: FBR12, ATELF5A-2, ELF5A-2 | Eukaryotic translation initiation factor 5A-1 (eIF-5A 1) protein | chr1:9205968-9207098 FORWARD LENGTH=159	0	65.085	0	55	8	125	1	5	159	17.1	5.94	3.21	4.44	4.33	4.97	4.15	4.26	8.96	4.25	2.1	8.49	9.32	0	51	50	51	50	36	23	55	50	43	55	50	43	12	10	11	9	7	8
4.11373e+18	FALSE		High	IsMasterProtein	2575	AT1G26750.1	unknown protein; Has 44 Blast hits to 44 proteins in 16 species: Archae - 0; Bacteria - 0; Metazoa - 0; Fungi - 0; Plants - 44; Viruses - 0; Other Eukaryotes - 0 (source: NCBI BLink).	>AT1G26750.1 | Symbols: | unknown protein; Has 44 Blast hits to 44 proteins in 16 species: Archae - 0; Bacteria - 0; Metazoa - 0; Fungi - 0; Plants - 44; Viruses - 0; Other Eukaryotes - 0 (source: NCBI BLink). | chr1:9246857-9248053 FORWARD LENGTH=195	0	8.847	0	17	3	17	3	3	195	22	9.67	0	1.63	0	1.69	1.8	0	0		0	0	0		5	17	5	11	11	11	5		5	5	5		2	3	1	3	2	2
-6.9969e+18	FALSE		High	IsMasterProtein	447	AT1G26830.1	cullin 3	>AT1G26830.1 | Symbols: CUL3A, ATCUL3A, ATCUL3, CUL3 | cullin 3 | chr1:9296063-9298374 FORWARD LENGTH=732	0	7.032	0	6	3	5	1	3	732	85.3	7.88	0	0					0				0		2	4					2				2		1	2
-1.74844e+18	FALSE		High	IsMasterProtein	1443	AT1G26850.2	S-adenosyl-L-methionine-dependent methyltransferases superfamily protein	>AT1G26850.2 | Symbols: | S-adenosyl-L-methionine-dependent methyltransferases superfamily protein | chr1:9301146-9303432 REVERSE LENGTH=616;>AT1G26850.1 | Symbols: | S-adenosyl-L-methionine-dependent methyltransferases superfamily protein | chr1:9301146-9303432 REVERSE LENGTH=616	0	12.048	0	6	4	20	1	4	616	69.6	6.96	1.63	0	0	0	0	0	0		0	0	0		4	1	3	3	3	3	3		1	3	3		3	1	2	3	2	2
-3.66051e+18	FALSE		High	IsMasterProtein	1063	AT1G26880.1	Ribosomal protein L34e superfamily protein	>AT1G26880.1 | Symbols: | Ribosomal protein L34e superfamily protein | chr1:9315640-9316681 REVERSE LENGTH=120	0	38.596	0	39	7	118	0	3	120	13.7	11.59	3.95	3.79	3.29	4.38	1.73	2.03	1.63	3.72	1.81	1.79	2.02	0	38	32	37	38	38	39	38	34	26	38	37	26	13	11	9	11	9	13
-1.70486e+18	FALSE		High	IsMasterProtein	1451	AT1G27090.1	glycine-rich protein	>AT1G27090.1 | Symbols: | glycine-rich protein | chr1:9404041-9406098 REVERSE LENGTH=420	0	60.418	0	24	9	128	9	9	420	46	5.39	4.79	3.72	4.07	4.83	2.02	5.12	2.35	3.55	2.29	2.43	4.31	1.79	17	21	21	24	15	21	8	8	9	12	12	12	13	12	18	21	10	15
-5.0632e+18	FALSE		High	IsMasterProtein	807	AT1G27210.1	ARM repeat superfamily protein	>AT1G27210.1 | Symbols: | ARM repeat superfamily protein | chr1:9455669-9457917 REVERSE LENGTH=625	0	5.768	0	5	2	2	2	2	625	67.5	8.44		0		0										2		3										1		1
-4.48807e+18	FALSE		High	IsMasterProtein	911	AT1G27400.1	Ribosomal protein L22p/L17e family protein	>AT1G27400.1 | Symbols: | Ribosomal protein L22p/L17e family protein | chr1:9515230-9516725 FORWARD LENGTH=176	0	63.164	0	43	9	192	1	9	176	19.9	10.11	10.28	8.97	14.95	13.55	14.1	18.11	7.23	6.65	9.3	12.8	7.43	12.83	43	43	43	32	43	43	43	32	43	38	43	43	17	19	19	17	15	20
5.40642e+18	FALSE		High	IsMasterProtein	2809	AT1G27430.1	GYF domain-containing protein	>AT1G27430.1 | Symbols: | GYF domain-containing protein | chr1:9521045-9526928 REVERSE LENGTH=1492	0	363.669	0	57	51	403	39	39	1492	165.3	6.21	33.7	39.85	22.84	32.48	46.34	27.83	0	3.36	0	0	3.49	0	36	44	38	35	35	34	10	14	11	10	9	2	56	65	55	56	48	55
-4.82794e+18	FALSE		High	IsMasterProtein	855	AT1G27450.3	adenine phosphoribosyl transferase 1	>AT1G27450.3 | Symbols: APT1 | adenine phosphoribosyl transferase 1 | chr1:9532042-9533807 FORWARD LENGTH=284	0	17.397	0	14	3	20	0	2	284	31	7.96	0	0	0	0			0	0	0	2.14	3.62	0	5	5	5	9			9	5	9	14	14	9	1	1	1	2
-1.12947e+18	FALSE		Medium	IsMasterProtein	1570	AT1G27580.1	Protein of unknown function (DUF295)	>AT1G27580.1 | Symbols: | Protein of unknown function (DUF295) | chr1:9589933-9591075 REVERSE LENGTH=364	0.036	1.817	217	3	1	2	1	1	364	42.4	6.67				0							0					3							3					1
-5.25255e+18	FALSE		High	IsMasterProtein	767	AT1G27630.1	cyclin T 1;3	>AT1G27630.1 | Symbols: CYCT1;3 | cyclin T 1;3 | chr1:9611647-9613967 FORWARD LENGTH=317	0	9.841	0	12	3	9	3	3	317	36.7	8.09		0	0	0		0								12	9	4		4								3	4	1		1
-3.47381e+18	FALSE		High	IsMasterProtein	1110	AT1G27650.1	U2 snRNP auxiliary factor small subunit, putative	>AT1G27650.1 | Symbols: ATU2AF35A | U2 snRNP auxiliary factor small subunit, putative | chr1:9615152-9616042 FORWARD LENGTH=296	0	28.408	0	19	7	43	0	7	296	34.6	9.36	1.65	0	0	0	1.63	0	2.2	0	0	0	0	0	14	8	8	19	14	14	8	11	2	2	10	10	7	3	2	7	6	6
-6.92699e+18	FALSE		High	IsMasterProtein	466	AT1G27750.1	nucleic acid binding	>AT1G27750.1 | Symbols: | nucleic acid binding | chr1:9657425-9661750 FORWARD LENGTH=1075	0.001	5.121	3	1	1	4	1	1	1075	117.4	6.86			0	0	0	0									1	1	1	1									1	1	1	1
8.93819e+17	FALSE		Medium	IsMasterProtein	1955	AT1G27752.1	Ubiquitin system component Cue protein	>AT1G27752.1 | Symbols: | Ubiquitin system component Cue protein | chr1:9662250-9667318 FORWARD LENGTH=873	0.022	2.1	126	1	1	3	0	1	873	96.4	6.34	0			0		0							1			1		1							1			1		1
-3.10354e+18	FALSE		High	IsMasterProtein	1175	AT1G27950.1	glycosylphosphatidylinositol-anchored lipid protein transfer 1	>AT1G27950.1 | Symbols: LTPG1 | glycosylphosphatidylinositol-anchored lipid protein transfer 1 | chr1:9740740-9741991 FORWARD LENGTH=193	0.002	4.026	9	5	1	7	1	1	193	19.7	7.65	0		0	0							0	0	5		5	5							5	5	1		2	1
4.1005e+18	FALSE		High	IsMasterProtein	2571	AT1G27970.2	nuclear transport factor 2B	>AT1G27970.2 | Symbols: NTF2B | nuclear transport factor 2B | chr1:9746921-9748306 FORWARD LENGTH=134	0	9.197	0	18	2	12	0	2	134	15	6.35	0	0		0		0	0	0		0	0	0	10	10		10		18	7	10		18	18	10	1	1		1		2
6.25443e+18	FALSE		High	IsMasterProtein	2957	AT1G28200.1	FH interacting protein 1	>AT1G28200.1 | Symbols: FIP1 | FH interacting protein 1 | chr1:9850395-9852300 REVERSE LENGTH=259	0	9.812	0	13	3	14	3	3	259	27.9	6.64				0			0	0		1.83	1.62	0				3			5	5		8	13	8				1
4.8942e+18	FALSE		High	IsMasterProtein	2710	AT1G28290.1	arabinogalactan protein 31	>AT1G28290.1 | Symbols: AGP31 | arabinogalactan protein 31 | chr1:9889331-9890843 REVERSE LENGTH=359	0	22.9	0	12	4	26	0	4	359	38.5	10.17	0	0	0	0	1.64	0			0	0	6.11	2.63	5	5	12	12	2	12			8	8	12	8	1	1	3	4	1	3
-3.79819e+18	FALSE		High	IsMasterProtein	1038	AT1G28420.1	homeobox-1	>AT1G28420.1 | Symbols: HB-1 | homeobox-1 | chr1:9979936-9987460 FORWARD LENGTH=1705	0	48.405	0	11	15	30	15	15	1705	191.9	5.48	1.86	0	1.83	0		0							8	4	5	2		1							13	6	7	3		1
8.19667e+17	FALSE		High	IsMasterProtein	1940	AT1G29150.1	non-ATPase subunit 9	>AT1G29150.1 | Symbols: ATS9, RPN6 | non-ATPase subunit 9 | chr1:10181240-10182499 FORWARD LENGTH=419	0	118.592	0	43	22	215	22	22	419	46.7	6.67	3.76	4.2	1.62	0	0	0	6.73	4.67	3.79	7.81	8.51	0	26	30	33	26	18	16	35	38	36	28	37	27	20	18	18	11	10	6
-7.88272e+18	FALSE		High	IsMasterProtein	260	AT1G29220.2	transcriptional regulator family protein	>AT1G29220.2 | Symbols: | transcriptional regulator family protein | chr1:10210678-10212571 REVERSE LENGTH=363	0.002	3.885	9	4	1	5	0	1	363	40.4	4.87	0	0	0	0		0							4	4	4	4		4							1	1	1	1		1
-5.6504e+18	FALSE		High	IsMasterProtein	690	AT1G29250.1	Alba DNA/RNA-binding protein	>AT1G29250.1 | Symbols: | Alba DNA/RNA-binding protein | chr1:10223461-10224592 REVERSE LENGTH=130	0	88.793	0	57	10	119	5	5	130	14.6	5.36	8.81	8.15	2.84	11.64	11.5	10.73	0	0	2.02	0	2.03	0	56	56	50	57	56	38	10	10	28	24	25	10	17	14	11	25	18	23
6.3421e+18	FALSE		High	IsMasterProtein	2969	AT1G29320.1	Transducin/WD40 repeat-like superfamily protein	>AT1G29320.1 | Symbols: | Transducin/WD40 repeat-like superfamily protein | chr1:10255355-10258238 FORWARD LENGTH=468	0.005	3.029	22	3	1	1	1	1	468	52.2	7.65				0												3												1
7.12961e+18	FALSE		High	IsMasterProtein	3110	AT1G29350.1	Kinase-related protein of unknown function (DUF1296)	>AT1G29350.1 | Symbols: | Kinase-related protein of unknown function (DUF1296) | chr1:10268761-10273613 REVERSE LENGTH=831	0	55.719	0	20	11	74	1	11	831	90.8	5.85	3.1	5.23	2.56	5.36	4.6	2.12	0	0	0	0	2.27	0	14	12	11	17	7	9	3	3	5	7	8	3	11	10	7	10	4	9
2.67321e+18	FALSE		High	IsMasterProtein	2299	AT1G29470.2	S-adenosyl-L-methionine-dependent methyltransferases superfamily protein	>AT1G29470.2 | Symbols: | S-adenosyl-L-methionine-dependent methyltransferases superfamily protein | chr1:10310424-10313369 REVERSE LENGTH=770;>AT1G29470.1 | Symbols: | S-adenosyl-L-methionine-dependent methyltransferases superfamily protein | chr1:10310424-10313369 REVERSE LENGTH=770	0	10.474	0	6	3	9	1	2	770	87.1	5.24	2.14		0	0		0	0			0	0		4		1	4		2	2			1	2		2		1	2		1
-5.96043e+18	FALSE		High	IsMasterProtein	642	AT1G29670.1	GDSL-like Lipase/Acylhydrolase superfamily protein	>AT1G29670.1 | Symbols: | GDSL-like Lipase/Acylhydrolase superfamily protein | chr1:10375843-10377717 FORWARD LENGTH=363	0	55.758	0	50	12	76	12	12	363	39.8	8.54	9.54	4.01	2.07	1.99	4.39	3.78	4.44	4.42	1.87	6.44	3.81	0	39	39	18	27	19	7	32	15	15	34	18	11	11	10	5	6	5	2
-8.14681e+18	FALSE		High	IsMasterProtein	201	AT1G29740.1	Leucine-rich repeat transmembrane protein kinase	>AT1G29740.1 | Symbols: | Leucine-rich repeat transmembrane protein kinase | chr1:10407379-10412997 REVERSE LENGTH=1078	0.008	2.719	41	1	1	14	0	1	1078	120	6.95	0	0	0	0		0	0	0	0	0	0	0	1	1	1	1		1	1	1	1	1	1	1	2	2	1	1		2
3.86726e+18	FALSE		High	IsMasterProtein	2529	AT1G29850.3	double-stranded DNA-binding family protein	>AT1G29850.3 | Symbols: | double-stranded DNA-binding family protein | chr1:10447866-10449691 FORWARD LENGTH=151	0	14.4	0	21	3	22	0	3	151	17.3	5.76	0	0	0	0	0	0	0	0	0	5.76	2.18	1.8	15	15	5	15	5	5	15	15	5	21	21	9	2	2	1	2	1	1
6.95221e+17	FALSE		High	IsMasterProtein	1909	AT1G29880.1	glycyl-tRNA synthetase / glycine--tRNA ligase	>AT1G29880.1 | Symbols: | glycyl-tRNA synthetase / glycine--tRNA ligase | chr1:10459662-10462781 REVERSE LENGTH=729	0	16.738	0	9	6	13	6	6	729	81.9	7.01	0			0						1.65	1.72	0	4			2						6	5	2	2			2
-6.99024e+18	FALSE		High	IsMasterProtein	450	AT1G29900.1	carbamoyl phosphate synthetase B	>AT1G29900.1 | Symbols: CARB | carbamoyl phosphate synthetase B | chr1:10468164-10471976 FORWARD LENGTH=1187	0	43.862	0	13	13	68	13	13	1187	129.9	5.73	0	0	1.64	1.86	0		1.66	0	3.46	1.89	3.48	0	4	1	5	9	3		7	1	2	8	11	2	4	1	7	12	4
5.08719e+18	FALSE		High	IsMasterProtein	2742	AT1G29930.1	chlorophyll A/B binding protein 1	>AT1G29930.1 | Symbols: CAB1, AB140, CAB140, LHCB1.3 | chlorophyll A/B binding protein 1 | chr1:10478071-10478874 FORWARD LENGTH=267	0	140.509	0	50	12	330	1	7	267	28.2	5.66	48.38	39.33	51.18	45.82	42.28	21	40.88	21.03	36.79	43.12	31.78	18.52	39	45	50	36	39	34	36	39	36	39	25	12	31	26	45	27	26	21
-3.33944e+18	FALSE		High	IsMasterProtein	1131	AT1G29940.1	nuclear RNA polymerase A2	>AT1G29940.1 | Symbols: NRPA2 | nuclear RNA polymerase A2 | chr1:10479322-10486670 REVERSE LENGTH=1178	0	8.531	0	3	3	10	3	3	1178	132.3	8.72	0	0	0	0		0							1	2	2	3		2							1	2	2	3		2
8.76368e+18	FALSE		High	IsMasterProtein	3417	AT1G29965.1	Ribosomal protein L18ae/LX family protein	>AT1G29965.1 | Symbols: | Ribosomal protein L18ae/LX family protein | chr1:10498458-10499373 REVERSE LENGTH=178	0	60.95	0	40	12	180	1	1	178	21.3	10.43	4.26	5.53	6.65	12	9.64	16.67	3.84	2.01	2.26	2.02	5.88	0	24	35	31	40	35	34	19	19	30	20	24	15	16	14	15	21	19	20
-1.14028e+18	FALSE		High	IsMasterProtein	1567	AT1G30120.1	pyruvate dehydrogenase E1 beta	>AT1G30120.1 | Symbols: PDH-E1 BETA | pyruvate dehydrogenase E1 beta | chr1:10584350-10586477 REVERSE LENGTH=406	0	6.394	0	5	2	6	0	2	406	44.2	6.35			0	0						0	0				5	2						2	2				2	2
-6.41045e+18	FALSE		Medium	IsMasterProtein	555	AT1G30190.1	unknown protein; BEST Arabidopsis thaliana protein match is: unknown protein (TAIR:AT2G34610.1); Has 56 Blast hits to 56 proteins in 13 species: Archae - 0; Bacteria - 0; Metazoa - 0; Fungi - 0; Plants - 44; Viruses - 0; Other Eukaryotes - 12 (source: NCBI BLink).	>AT1G30190.1 | Symbols: | unknown protein; BEST Arabidopsis thaliana protein match is: unknown protein (TAIR:AT2G34610.1); Has 56 Blast hits to 56 proteins in 13 species: Archae - 0; Bacteria - 0; Metazoa - 0; Fungi - 0; Plants - 44; Viruses - 0; Other Eukaryotes - 12 (source: NCBI BLink). | chr1:10618966-10619802 FORWARD LENGTH=278	0.038	1.787	231	4	1	4	1	1	278	32.7	8.15		0		0			0				0			4		4			4				4			1		1
-7.92287e+18	FALSE		High	IsMasterProtein	247	AT1G30210.1	TEOSINTE BRANCHED 1, cycloidea, and PCF family 24	>AT1G30210.1 | Symbols: TCP24, ATTCP24 | TEOSINTE BRANCHED 1, cycloidea, and PCF family 24 | chr1:10628754-10629728 REVERSE LENGTH=324;>AT1G30210.2 | Symbols: TCP24 | TEOSINTE BRANCHED 1, cycloidea, and PCF family 24 | chr1:10628754-10629728 REVERSE LENGTH=324	0	19.664	0	23	5	8	5	5	324	36.4	8.05	0	0	0	0									11	6	3	8									3	1	1	3
-4.93632e+17	FALSE		High	IsMasterProtein	1684	AT1G30230.2	Glutathione S-transferase, C-terminal-like;Translation elongation factor EF1B/ribosomal protein S6	>AT1G30230.2 | Symbols: | Glutathione S-transferase, C-terminal-like;Translation elongation factor EF1B/ribosomal protein S6 | chr1:10639286-10640601 FORWARD LENGTH=260	0	33.459	0	16	6	76	0	4	260	28.8	4.74	0	0	1.83	0	0	0	1.63	0	0	1.77	3.89	0	12	12	16	16	11	12	11	7	11	16	11	16	5	4	7	10	4	5
3.42052e+18	FALSE		High	IsMasterProtein	2445	AT1G30360.1	Early-responsive to dehydration stress protein (ERD4)	>AT1G30360.1 | Symbols: ERD4 | Early-responsive to dehydration stress protein (ERD4) | chr1:10715892-10718799 FORWARD LENGTH=724	0	20.569	0	9	6	24	6	6	724	81.9	9.23	0	0	0	0	0		0	0	0		0		4	3	5	5	2		5	5	3		2		4	2	4	3	1
5.89636e+18	FALSE		High	IsMasterProtein	2905	AT1G30380.1	photosystem I subunit K	>AT1G30380.1 | Symbols: PSAK | photosystem I subunit K | chr1:10722325-10723013 FORWARD LENGTH=130	0	23.497	0	43	4	119	4	4	130	13.2	10.51	4.17	5.41	0	3.83	4.3	2.04	4.23	0	1.74	3.3	7.39	2.14	43	15	15	43	15	15	15	8	15	43	43	15	14	13	10	13	6	10
-6.98063e+17	FALSE		Medium	IsMasterProtein	1648	AT1G30440.1	Phototropic-responsive NPH3 family protein	>AT1G30440.1 | Symbols: | Phototropic-responsive NPH3 family protein | chr1:10759475-10762199 FORWARD LENGTH=665	0.016	2.225	89	1	1	1	1	1	665	73.4	6.8	0												1												1
-4.79333e+18	FALSE		High	IsMasterProtein	865	AT1G30460.1	cleavage and polyadenylation specificity factor 30	>AT1G30460.1 | Symbols: CPSF30, ATCPSF30 | cleavage and polyadenylation specificity factor 30 | chr1:10771469-10775323 REVERSE LENGTH=631	0	29.879	0	10	5	46	1	5	631	70	6.21	2.13	4.01	1.74	3.76	4.11	2.2		0		0	0		10	10	8	10	8	10		2		2	2		7	10	6	7	5	8
1.84219e+18	FALSE		High	IsMasterProtein	2129	AT1G30480.1	D111/G-patch domain-containing protein	>AT1G30480.1 | Symbols: DRT111 | D111/G-patch domain-containing protein | chr1:10790315-10792423 FORWARD LENGTH=387	0	19.515	0	13	4	20	4	4	387	42.3	8.37	2.34	0	0	0	0	2.04							11	5	13	11	6	13							4	1	5	4	2	4
7.93658e+18	FALSE		High	IsMasterProtein	3274	AT1G30580.1	GTP binding	>AT1G30580.1 | Symbols: | GTP binding | chr1:10831953-10835454 REVERSE LENGTH=394	0	49.828	0	28	9	66	9	9	394	44.4	6.81	0	0	0	4.01	2.2	2.09	2.46	0	2.57	4.57	0	0	18	20	18	11	15	9	21	8	14	16	20	9	6	6	7	4	5	3
-6.01353e+17	FALSE		High	IsMasterProtein	1665	AT1G30610.1	pentatricopeptide (PPR) repeat-containing protein	>AT1G30610.1 | Symbols: EMB88, EMB2279 | pentatricopeptide (PPR) repeat-containing protein | chr1:10846676-10850517 FORWARD LENGTH=1006	0	8.528	0	3	3	6	0	3	1006	116	9.35		0	0	0		0								2	2	2		2								1	1	2		2
-9.74193e+16	FALSE		High	IsMasterProtein	1763	AT1G30630.1	Coatomer epsilon subunit	>AT1G30630.1 | Symbols: | Coatomer epsilon subunit | chr1:10858546-10860173 REVERSE LENGTH=292	0	11.593	0	11	3	26	3	3	292	32.6	5.57	1.65	0	1.76	0	1.61		0	3.43	0	3.54	0	0	3	3	3	3	3		7	3	3	8	7	7	2	2	2	1	1
-6.40184e+18	FALSE		High	IsMasterProtein	557	AT1G30680.1	toprim domain-containing protein	>AT1G30680.1 | Symbols: | toprim domain-containing protein | chr1:10881665-10886060 FORWARD LENGTH=709	0	57.302	0	18	10	59	10	10	709	80.4	8.38	0	0	0	2.03	0	0	0						12	11	15	14	11	16	5						9	7	13	11	7	9
-8.00868e+18	FALSE		Medium	IsMasterProtein	224	AT1G30880.1	unknown protein; Has 24 Blast hits to 24 proteins in 8 species: Archae - 0; Bacteria - 0; Metazoa - 2; Fungi - 0; Plants - 22; Viruses - 0; Other Eukaryotes - 0 (source: NCBI BLink).	>AT1G30880.1 | Symbols: | unknown protein; Has 24 Blast hits to 24 proteins in 8 species: Archae - 0; Bacteria - 0; Metazoa - 2; Fungi - 0; Plants - 22; Viruses - 0; Other Eukaryotes - 0 (source: NCBI BLink). | chr1:10993379-10994056 REVERSE LENGTH=120	0.028	1.973	163	10	1	1	1	1	120	13.4	10.42									0												10
8.90175e+17	FALSE		High	IsMasterProtein	1953	AT1G31230.1	aspartate kinase-homoserine dehydrogenase i	>AT1G31230.1 | Symbols: AK-HSDH I, AK-HSDH | aspartate kinase-homoserine dehydrogenase i | chr1:11158744-11163055 REVERSE LENGTH=911	0	15.04	0	5	5	27	5	5	911	99.3	6.77	0	0	0	0	0	0	0	0	0	0	0	0	2	1	3	3	2	1	4	1	1	3	3	2	2	1	3	3	2	1
2.73231e+18	FALSE		High	IsMasterProtein	2312	AT1G31280.1	Argonaute family protein	>AT1G31280.1 | Symbols: AGO2 | Argonaute family protein | chr1:11181777-11185112 FORWARD LENGTH=1014	0	22.687	0	8	7	17	7	7	1014	113.4	9.47	0	0	0										8	6	4										7	5	5
-7.51391e+18	FALSE		High	IsMasterProtein	344	AT1G31290.1	ARGONAUTE 3	>AT1G31290.1 | Symbols: AGO3 | ARGONAUTE 3 | chr1:11188293-11192317 FORWARD LENGTH=1194	0	16.52	0	5	5	11	5	5	1194	129.1	9.28	0	1.64	0				0						5	2	3				1						5	2	3
-7.17153e+18	FALSE		High	IsMasterProtein	417	AT1G31330.1	photosystem I subunit F	>AT1G31330.1 | Symbols: PSAF | photosystem I subunit F | chr1:11215011-11215939 REVERSE LENGTH=221	0	60.904	0	42	9	151	9	9	221	24.2	9.54	10.79	5.11	10.7	10.85	8.47	5.87	14.01	4.85	5.58	6.25	9.22	2.15	41	33	38	30	25	28	25	25	34	34	42	23	11	14	19	12	8	9
-9.54128e+17	FALSE		High	IsMasterProtein	1599	AT1G31340.1	related to ubiquitin 1	>AT1G31340.1 | Symbols: RUB1, NEDD8, ATRUB1 | related to ubiquitin 1 | chr1:11218076-11219417 REVERSE LENGTH=156	0	173.057	0	58	17	1370	0	2	156	17.4	6.06	129.57	96.02	101.01	55.68	59.08	49.67	65.77	100.55	73.07	31.31	31.4	29.43	58	54	58	48	39	46	46	55	51	39	39	39	177	145	156	79	87	85
-4.80369e+18	FALSE		High	IsMasterProtein	861	AT1G31440.1	SH3 domain-containing protein	>AT1G31440.1 | Symbols: | SH3 domain-containing protein | chr1:11256150-11258479 REVERSE LENGTH=439	0.001	5.304	2	4	2	4	2	2	439	49.2	6.64		0	0	0							0			2	2	3							2			1	1	1
6.98943e+17	FALSE		Medium	IsMasterProtein	1910	AT1G31670.1	Copper amine oxidase family protein	>AT1G31670.1 | Symbols: | Copper amine oxidase family protein | chr1:11337558-11341889 FORWARD LENGTH=741	0.027	2.009	153	2	1	1	1	1	741	84.2	7.05	0												2												1
9.08473e+17	FALSE		High	IsMasterProtein	1959	AT1G31800.1	cytochrome P450, family 97, subfamily A, polypeptide 3	>AT1G31800.1 | Symbols: CYP97A3, LUT5 | cytochrome P450, family 97, subfamily A, polypeptide 3 | chr1:11396440-11399470 FORWARD LENGTH=595	0	12.105	0	11	5	8	5	5	595	66.8	6.13	0		0	0			0				0		2		1	1			3				9		1		1	1
-1.56713e+18	FALSE		High	IsMasterProtein	1482	AT1G31817.1	Ribosomal L18p/L5e family protein	>AT1G31817.1 | Symbols: NFD3 | Ribosomal L18p/L5e family protein | chr1:11414932-11416356 REVERSE LENGTH=314	0	27.844	0	25	6	22	6	6	314	33.9	10.48	0	2.03	0	2.63	4.98	4.78					0		10	12	11	23	16	20					7		2	2	2	7	4	4
-1.69415e+18	FALSE		High	IsMasterProtein	1458	AT1G32050.1	SCAMP family protein	>AT1G32050.1 | Symbols: | SCAMP family protein | chr1:11528616-11530974 FORWARD LENGTH=264	0	16.746	0	11	3	22	3	3	264	30	7.78		0	0	0	0	0	0	0	0	0	2.31	0		4	4	4	4	4	4	4	4	4	11	4		1	1	1	2	2
3.09463e+18	FALSE		High	IsMasterProtein	2388	AT1G32060.1	phosphoribulokinase	>AT1G32060.1 | Symbols: PRK | phosphoribulokinase | chr1:11532668-11534406 FORWARD LENGTH=395	0	64.712	0	36	11	85	11	11	395	44.4	6.05	4.91	1.73	17.06	0	2.24	0	1.83	0	0	1.73	0	0	28	12	32	15	18	4	12	7	7	17	24	7	10	5	25	8	5	1
-5.53748e+18	FALSE		High	IsMasterProtein	707	AT1G32200.2	phospholipid/glycerol acyltransferase family protein	>AT1G32200.2 | Symbols: ATS1, ACT1 | phospholipid/glycerol acyltransferase family protein | chr1:11602223-11605001 REVERSE LENGTH=459;>AT1G32200.1 | Symbols: ATS1, ACT1 | phospholipid/glycerol acyltransferase family protein | chr1:11602223-11605001 REVERSE LENGTH=459	0.004	2.983	22	3	1	2	1	1	459	50.4	6.55			0							0					3							3					1
4.90209e+18	FALSE		High	IsMasterProtein	2712	AT1G32220.1	NAD(P)-binding Rossmann-fold superfamily protein	>AT1G32220.1 | Symbols: | NAD(P)-binding Rossmann-fold superfamily protein | chr1:11608038-11609591 FORWARD LENGTH=296	0	16.227	0	15	3	23	3	3	296	32	5.77	0	0	0	1.63			0	0	0	0	0		15	9	9	9			15	9	10	9	15		3	2	3	2
2.74873e+18	FALSE		High	IsMasterProtein	2317	AT1G32230.1	WWE protein-protein interaction domain protein family	>AT1G32230.1 | Symbols: RCD1, CEO, CEO1, ATP8, AtRCD1 | WWE protein-protein interaction domain protein family | chr1:11613427-11615894 FORWARD LENGTH=589	0	14.704	0	8	4	9	0	4	589	65.7	6.49	0	0	0				0	0	0				5	2	4				4	2	2				2	1	2
-8.68679e+18	FALSE		High	IsMasterProtein	105	AT1G32380.1	phosphoribosyl pyrophosphate (PRPP) synthase 2	>AT1G32380.1 | Symbols: PRS2 | phosphoribosyl pyrophosphate (PRPP) synthase 2 | chr1:11682033-11684229 FORWARD LENGTH=400	0	110.393	0	40	17	163	5	5	400	43.3	8.21	2.13	1.62	3.77	22.34	13.64	6	0	0	0	6.25	4.42	0	21	24	18	37	24	31	10	7	3	21	21	13	13	17	10	29	21	20
3.00743e+18	FALSE		High	IsMasterProtein	2368	AT1G32400.2	tobamovirus multiplication 2A	>AT1G32400.2 | Symbols: TOM2A | tobamovirus multiplication 2A | chr1:11689393-11690873 REVERSE LENGTH=280;>AT1G32400.3 | Symbols: TOM2A | tobamovirus multiplication 2A | chr1:11689393-11690873 REVERSE LENGTH=280;>AT1G32400.1 | Symbols: TOM2A | tobamovirus multiplication 2A | chr1:11689393-11690873 REVERSE LENGTH=280	0	10.725	0	16	3	10	3	3	280	31.5	5.48	0			0	0	0				0	0	0	7			16	7	7				7	7	7	1			3	1	1
-3.936e+18	FALSE		High	IsMasterProtein	1015	AT1G32440.1	plastidial pyruvate kinase 3	>AT1G32440.1 | Symbols: PKp3 | plastidial pyruvate kinase 3 | chr1:11712205-11714963 FORWARD LENGTH=571	0	16.802	0	6	3	24	1	1	571	62.6	7.81	2.05	0	0	1.76	1.8		0	1.74	2.36	3.88	2.53	0	4	2	2	2	2		4	2	4	4	2	2	4	1	1	3	2
-9.14998e+18	FALSE		High	IsMasterProtein	15	AT1G32470.1	Single hybrid motif superfamily protein	>AT1G32470.1 | Symbols: | Single hybrid motif superfamily protein | chr1:11739479-11740246 REVERSE LENGTH=166	0	39.646	0	35	5	19	1	1	166	17.9	5.19	0		6.56				0			0		0	17		35				8			8		8	3		11
3.17525e+17	FALSE		High	IsMasterProtein	1839	AT1G32490.1	RNA helicase family protein	>AT1G32490.1 | Symbols: EMB2733, ESP3 | RNA helicase family protein | chr1:11742356-11749286 REVERSE LENGTH=1044	0.003	3.249	16	2	1	30	0	1	1044	118.8	6.07	0	0	0	0	0	0	0	0	0	0	0		2	2	2	2	2	2	2	2	2	2	2		2	3	4	2	4	3
-9.87936e+17	FALSE		High	IsMasterProtein	1593	AT1G32500.1	non-intrinsic ABC protein 6	>AT1G32500.1 | Symbols: ATNAP6, NAP6 | non-intrinsic ABC protein 6 | chr1:11750091-11751994 REVERSE LENGTH=475	0	30.304	0	13	6	49	6	6	475	52.8	5.97	0	0	0	0	0	0	0	0	0	0	0	0	9	11	9	9	8	4	9	9	4	7	13	3	4	5	5	5	3	2
-8.00627e+18	FALSE		High	IsMasterProtein	227	AT1G32580.1	plastid developmental protein DAG, putative	>AT1G32580.1 | Symbols: | plastid developmental protein DAG, putative | chr1:11784108-11785430 FORWARD LENGTH=229	0	9.735	0	11	3	24	1	2	229	26	9.11	0	0	0	1.71	0	0	0	0	0	0	0	0	7	7	7	11	3	7	3	3	3	7	7	3	2	3	3	4	1	3
-3.85109e+18	FALSE		High	IsMasterProtein	1030	AT1G32790.2	CTC-interacting domain 11	>AT1G32790.2 | Symbols: CID11 | CTC-interacting domain 11 | chr1:11875028-11877188 REVERSE LENGTH=406	0	20.153	0	11	4	48	0	2	406	44.3	7.12	0	1.91	0	1.65	0	1.78	0	0	0	0	0	0	9	6	9	9	6	9	6	3	6	9	9	3	5	4	5	10	4	5
-3.43345e+17	FALSE		High	IsMasterProtein	1709	AT1G32810.2	RING/FYVE/PHD zinc finger superfamily protein	>AT1G32810.2 | Symbols: | RING/FYVE/PHD zinc finger superfamily protein | chr1:11881810-11885843 FORWARD LENGTH=1068	0	36.939	0	13	10	32	9	9	1068	117.5	7.85	1.69	3.57	0	1.7	0	0							9	9	6	11	1	2							7	8	6	8	1	2
-8.27645e+18	FALSE		Medium	IsMasterProtein	173	AT1G32930.1	Galactosyltransferase family protein	>AT1G32930.1 | Symbols: | Galactosyltransferase family protein | chr1:11931980-11934399 REVERSE LENGTH=399	0.047	1.59	285	6	1	1	1	1	399	44.6	7.18												0												6
-3.13479e+18	FALSE		High	IsMasterProtein	1168	AT1G32990.1	plastid ribosomal protein l11	>AT1G32990.1 | Symbols: PRPL11 | plastid ribosomal protein l11 | chr1:11955827-11957139 FORWARD LENGTH=222	0	59.231	0	53	9	180	9	9	222	23.1	9.66	1.67	3.8	2	4.06	0	1.92	0	2.01	1.73	1.61	1.96	1.79	53	50	48	53	46	50	38	32	41	50	50	23	22	13	14	20	15	15
-3.83157e+18	FALSE		High	IsMasterProtein	1033	AT1G33140.1	Ribosomal protein L6 family	>AT1G33140.1 | Symbols: PGY2 | Ribosomal protein L6 family | chr1:12023360-12024502 FORWARD LENGTH=194;>AT1G33120.1 | Symbols: | Ribosomal protein L6 family | chr1:12010986-12012223 FORWARD LENGTH=194	0	214.613	0	79	21	651	15	15	194	22	9.45	44.04	33.16	34.96	54.84	68.95	38.66	41.04	33.66	39.51	78.64	45.17	26.38	70	70	70	70	70	76	65	70	65	71	71	73	51	56	52	59	57	59
5.69626e+18	FALSE		High	IsMasterProtein	2868	AT1G33170.1	S-adenosyl-L-methionine-dependent methyltransferases superfamily protein	>AT1G33170.1 | Symbols: | S-adenosyl-L-methionine-dependent methyltransferases superfamily protein | chr1:12027262-12030397 FORWARD LENGTH=639	0.003	3.537	12	3	1	10	1	1	639	73.1	6.74			0	0			0	0	0	0	0	0			3	3			3	3	3	3	3	3			1	1
1.29409e+18	FALSE		High	IsMasterProtein	2029	AT1G33360.1	ATP-dependent Clp protease	>AT1G33360.1 | Symbols: | ATP-dependent Clp protease | chr1:12092111-12095789 FORWARD LENGTH=656	0.008	2.764	40	2	1	2	0	1	656	71.5	8.66							0	0											2	2
-6.02939e+18	FALSE		High	IsMasterProtein	632	AT1G33470.1	RNA-binding (RRM/RBD/RNP motifs) family protein	>AT1G33470.1 | Symbols: | RNA-binding (RRM/RBD/RNP motifs) family protein | chr1:12144632-12146040 FORWARD LENGTH=245	0	12.068	0	17	3	15	0	2	245	26.2	7.9	0	0	0	0	0	0							17	12	12	17	5	10							3	2	2	4	2	2
-7.71352e+18	FALSE		High	IsMasterProtein	292	AT1G33680.1	KH domain-containing protein	>AT1G33680.1 | Symbols: | KH domain-containing protein | chr1:12204056-12208282 FORWARD LENGTH=763	0	40.226	0	13	7	41	6	7	763	80.4	4.82	4.21	2.57	2.18	2.58	2.36	2.22	0	0			0		8	10	8	13	7	9	2	2			2		5	6	5	11	6	5
6.59727e+18	FALSE		Medium	IsMasterProtein	3005	AT1G33780.1	Protein of unknown function (DUF179)	>AT1G33780.1 | Symbols: | Protein of unknown function (DUF179) | chr1:12244799-12246034 REVERSE LENGTH=325	0.014	2.337	77	3	1	5	1	1	325	36.4	7.08	0			0		0				0	0		3			3		3				3	3		1			1		1
-5.06607e+18	FALSE		High	IsMasterProtein	806	AT1G33810.1	unknown protein; FUNCTIONS IN: molecular_function unknown; INVOLVED IN: biological_process unknown; LOCATED IN: chloroplast thylakoid membrane, chloroplast, chloroplast envelope; EXPRESSED IN: 22 plant structures; EXPRESSED DURING: 13 growth stages; Has 39 Blast hits to 39 proteins in 18 species: Archae - 0; Bacteria - 0; Metazoa - 0; Fungi - 0; Plants - 39; Viruses - 0; Other Eukaryotes - 0 (sou…	>AT1G33810.1 | Symbols: | unknown protein; FUNCTIONS IN: molecular_function unknown; INVOLVED IN: biological_process unknown; LOCATED IN: chloroplast thylakoid membrane, chloroplast, chloroplast envelope; EXPRESSED IN: 22 plant structures; EXPRESSED DURING: 13 growth stages; Has 39 Blast hits to 39 proteins in 18 species: Archae - 0; Bacteria - 0; Metazoa - 0; Fungi - 0; Plants - 39; Viruses - 0;…	0	27.336	0	50	5	60	5	5	138	15.7	8.88	2.46	0	2.29	0	0	0	2.32	0	4.16	3.72	6.37	0	45	20	33	43	25	30	45	20	38	38	38	33	5	3	5	4	3	5
-7.05625e+18	FALSE		High	IsMasterProtein	434	AT1G33811.1	GDSL-like Lipase/Acylhydrolase superfamily protein	>AT1G33811.1 | Symbols: | GDSL-like Lipase/Acylhydrolase superfamily protein | chr1:12267918-12269690 FORWARD LENGTH=370	0	16.231	0	13	4	29	4	4	370	41.7	9.28	0	0	0	0	3.81	0	0	0	0	0	0		3	8	8	10	13	7	8	3	8	5	5		1	3	4	4	5	3
-8.78831e+18	FALSE		Medium	IsMasterProtein	83	AT1G33840.1	Protein of unknown function (DUF567)	>AT1G33840.1 | Symbols: | Protein of unknown function (DUF567) | chr1:12283862-12285306 REVERSE LENGTH=230	0.019	2.145	106	3	1	4	1	1	230	26.3	7.33		0		0							0			3		3							3			1		2
-7.96218e+18	FALSE		High	IsMasterProtein	241	AT1G33950.1	Avirulence induced gene (AIG1) family protein	>AT1G33950.1 | Symbols: | Avirulence induced gene (AIG1) family protein | chr1:12333046-12339182 REVERSE LENGTH=311	0	5.423	1	6	2	3	0	2	311	34.6	7.08										0		0										3		6
-2.03181e+18	FALSE		High	IsMasterProtein	1382	AT1G33960.1	P-loop containing nucleoside triphosphate hydrolases superfamily protein	>AT1G33960.1 | Symbols: AIG1 | P-loop containing nucleoside triphosphate hydrolases superfamily protein | chr1:12346555-12348184 FORWARD LENGTH=353	0	103.343	0	44	17	90	16	16	353	40	5.48	0					0	0		0	14.98	4.59	10.01	2					2	7		3	36	40	35	1					1
8.52202e+18	FALSE		High	IsMasterProtein	3369	AT1G33980.2	Smg-4/UPF3 family protein	>AT1G33980.2 | Symbols: ATUPF3, UPF3 | Smg-4/UPF3 family protein | chr1:12351719-12354401 FORWARD LENGTH=484	0	8.512	0	10	3	5	0	3	484	54	10.1	0			0		0							6			2		6							2			1		2
3.88267e+18	FALSE		High	IsMasterProtein	2534	AT1G33990.1	methyl esterase 14	>AT1G33990.1 | Symbols: ATMES14, MES14 | methyl esterase 14 | chr1:12355909-12357894 FORWARD LENGTH=348	0	12.596	0	10	4	26	4	4	348	38.8	8.85	0	0	0	0	0	0	0		0	0	0		7	5	7	7	2	5	3		2	5	8		3	2	4	3	2	4
3.38848e+18	FALSE		High	IsMasterProtein	2439	AT1G34000.1	one-helix protein 2	>AT1G34000.1 | Symbols: OHP2 | one-helix protein 2 | chr1:12358151-12358902 REVERSE LENGTH=172	0	12.458	0	20	4	40	4	4	172	18.7	9.35	0	0	0	0	1.63	0	1.79	0	0	0	1.67	0	19	19	20	19	5	15	19	13	9	15	19	20	3	4	6	5	1	2
2.12815e+18	FALSE		High	IsMasterProtein	2184	AT1G34220.2	Regulator of Vps4 activity in the MVB pathway protein	>AT1G34220.2 | Symbols: | Regulator of Vps4 activity in the MVB pathway protein | chr1:12463102-12465911 REVERSE LENGTH=619	0.002	4.382	7	4	2	14	1	2	619	68.9	5.33	0			0		0	0		0	0	0		2			2		4	4		2	4	4		1			1		4
1.24928e+18	FALSE		High	IsMasterProtein	2019	AT1G34430.1	2-oxoacid dehydrogenases acyltransferase family protein	>AT1G34430.1 | Symbols: EMB3003 | 2-oxoacid dehydrogenases acyltransferase family protein | chr1:12588027-12590084 REVERSE LENGTH=465	0	15.686	0	8	4	24	4	4	465	48.3	8.78	0	0	0	0	0	0	0	0	0	0	0	0	2	5	3	6	4	3	3	3	2	6	4	4	2	2	1	3	2	1
-8.20608e+18	FALSE		High	IsMasterProtein	192	AT1G35160.2	GF14 protein phi chain	>AT1G35160.2 | Symbols: GF14 PHI | GF14 protein phi chain | chr1:12867264-12868514 FORWARD LENGTH=295	0	42.496	0	26	7	79	0	2	295	33.3	4.81	2.91	2.43	7.14	2.78	2.96	0	0	0	4.46	2.09	2.03	0	18	18	18	8	12	18	14	17	26	23	23	14	6	7	8	2	5	6
-3.27463e+18	FALSE		High	IsMasterProtein	1142	AT1G35470.2	SPla/RYanodine receptor (SPRY) domain-containing protein	>AT1G35470.2 | Symbols: | SPla/RYanodine receptor (SPRY) domain-containing protein | chr1:13051636-13054922 REVERSE LENGTH=467	0.004	3.15	20	2	1	5	0	1	467	52.3	6.35	0	0	0	0		0							2	2	2	2		2							1	1	1	1		1
-4.96582e+18	FALSE		High	IsMasterProtein	827	AT1G35580.2	cytosolic invertase 1	>AT1G35580.2 | Symbols: CINV1 | cytosolic invertase 1 | chr1:13122460-13124808 REVERSE LENGTH=551;>AT1G35580.1 | Symbols: CINV1 | cytosolic invertase 1 | chr1:13122460-13124808 REVERSE LENGTH=551	0	8.35	0	5	3	14	1	3	551	62.8	6.83	0	0	0	0			0		0	0	0	0	1	1	1	3			2		5	2	4	4	1	1	1	2
3.93131e+18	FALSE		High	IsMasterProtein	2545	AT1G35680.1	Ribosomal protein L21	>AT1G35680.1 | Symbols: | Ribosomal protein L21 | chr1:13208777-13210246 FORWARD LENGTH=220	0	64.425	0	49	10	115	10	10	220	24	9.25	4.03	1.88	3.83	6.96	3.9	5.22	0	2.09	1.81	4.45	2.22	0	39	37	25	35	21	34	13	10	12	26	27	16	14	15	11	12	6	12
1.84589e+18	FALSE		Medium	IsMasterProtein	2130	AT1G35710.1	Protein kinase family protein with leucine-rich repeat domain	>AT1G35710.1 | Symbols: | Protein kinase family protein with leucine-rich repeat domain | chr1:13220940-13224386 FORWARD LENGTH=1120	0.017	2.164	97	1	1	8	0	1	1120	124	6.44				0	0	0	0			0	0					1	1	1	1			1	1					2	1	2
6.69889e+18	FALSE		High	IsMasterProtein	3030	AT1G35720.1	annexin 1	>AT1G35720.1 | Symbols: ANNAT1, OXY5, ATOXY5 | annexin 1 | chr1:13225304-13226939 FORWARD LENGTH=317	0	20.18	0	22	6	24	6	6	317	36.2	5.38	0	0	0	0	0	0	0	0	0	0	0	0	7	10	6	3	5	3	7	3	3	19	10	3	2	3	2	1	1	1
-3.19848e+16	FALSE		High	IsMasterProtein	1776	AT1G36160.2	acetyl-CoA carboxylase 1	>AT1G36160.2 | Symbols: ACC1 | acetyl-CoA carboxylase 1 | chr1:13534196-13543773 FORWARD LENGTH=2254;>AT1G36160.1 | Symbols: ACC1, AT-ACC1, EMB22, GK, PAS3 | acetyl-CoA carboxylase 1 | chr1:13534196-13543773 FORWARD LENGTH=2254	0	33.144	0	7	6	8	5	6	2254	251.2	6.52	5.35												7												8
-1.63303e+18	FALSE		Medium	IsMasterProtein	1477	AT1G36370.1	serine hydroxymethyltransferase 7	>AT1G36370.1 | Symbols: SHM7 | serine hydroxymethyltransferase 7 | chr1:13696240-13698576 REVERSE LENGTH=598	0.015	2.277	80	2	1	1	1	1	598	66.3	7.84							0												2
-4.82489e+18	FALSE		Medium	IsMasterProtein	858	AT1G36730.1	Translation initiation factor IF2/IF5	>AT1G36730.1 | Symbols: | Translation initiation factor IF2/IF5 | chr1:13898706-13900025 REVERSE LENGTH=439	0.038	1.788	231	3	1	1	1	1	439	48.6	6.37											0												3
-6.4015e+18	FALSE		High	IsMasterProtein	558	AT1G37130.1	nitrate reductase 2	>AT1G37130.1 | Symbols: NIA2, B29, NIA2-1, CHL3, NR, NR2, ATNR2 | nitrate reductase 2 | chr1:14158617-14161652 FORWARD LENGTH=917	0	12.839	0	5	5	20	4	5	917	102.8	6.54	0	0	0	0			0	0		0	0		3	1	4	1			2	1		2	2		4	2	5	1
1.59141e+18	FALSE		High	IsMasterProtein	2082	AT1G41880.1	Ribosomal protein L35Ae family protein	>AT1G41880.1 | Symbols: | Ribosomal protein L35Ae family protein | chr1:15651585-15652427 REVERSE LENGTH=111	0	34.107	0	64	7	90	1	4	111	12.8	10.68	3.74	4.08	3.21	5.9	3.93	5.18	3.52	3.14	5.19	2.93	2.78	3.38	29	34	36	64	50	59	18	11	18	20	50	29	10	9	10	13	7	16
5.77706e+18	FALSE		Medium	IsMasterProtein	2880	AT1G42440.1	FUNCTIONS IN: molecular_function unknown; INVOLVED IN: ribosome biogenesis; LOCATED IN: nucleus; EXPRESSED IN: 22 plant structures; EXPRESSED DURING: 13 growth stages; CONTAINS InterPro DOMAIN/s: AARP2CN (InterPro:IPR012948), Protein of unknown function DUF663 (InterPro:IPR007034); BEST Arabidopsis thaliana protein match is: P-loop containing nucleoside triphosphate hydrolases superfamily protein…	>AT1G42440.1 | Symbols: | FUNCTIONS IN: molecular_function unknown; INVOLVED IN: ribosome biogenesis; LOCATED IN: nucleus; EXPRESSED IN: 22 plant structures; EXPRESSED DURING: 13 growth stages; CONTAINS InterPro DOMAIN/s: AARP2CN (InterPro:IPR012948), Protein of unknown function DUF663 (InterPro:IPR007034); BEST Arabidopsis thaliana protein match is: P-loop containing nucleoside triphosphate hydr…	0.014	2.331	77	1	1	1	1	1	793	89.4	7.21				0												1												1
-1.09398e+18	FALSE		Medium	IsMasterProtein	1575	AT1G42550.1	plastid movement impaired1	>AT1G42550.1 | Symbols: PMI1 | plastid movement impaired1 | chr1:15977131-15979734 FORWARD LENGTH=843	0.033	1.894	193	1	1	1	1	1	843	93.8	5.31		0												1												1
6.6649e+18	FALSE		High	IsMasterProtein	3020	AT1G42960.1	expressed protein localized to the inner membrane of the chloroplast.	>AT1G42960.1 | Symbols: | expressed protein localized to the inner membrane of the chloroplast. | chr1:16125863-16127080 FORWARD LENGTH=168	0	11.923	0	16	3	13	3	3	168	17.8	8.43	0	0	0	0	0		0		0	0	0		7	7	7	7	7		7		7	16	7		1	1	1	1	2
9.1911e+18	FALSE		High	IsMasterProtein	3505	AT1G42970.1	glyceraldehyde-3-phosphate dehydrogenase B subunit	>AT1G42970.1 | Symbols: GAPB | glyceraldehyde-3-phosphate dehydrogenase B subunit | chr1:16127552-16129584 FORWARD LENGTH=447	0	332.529	0	71	34	650	27	27	447	47.6	6.8	77.17	45.74	73.66	53.82	43.58	37.22	41.62	37.94	31.36	55.34	42.68	26.86	69	61	67	59	50	43	55	44	48	54	52	43	75	63	75	53	37	46
4.01391e+18	FALSE		High	IsMasterProtein	2554	AT1G43170.3	ribosomal protein 1	>AT1G43170.3 | Symbols: ARP1, RPL3A, RP1 | ribosomal protein 1 | chr1:16266992-16268631 FORWARD LENGTH=389;>AT1G43170.9 | Symbols: RP1 | ribosomal protein 1 | chr1:16266992-16268631 FORWARD LENGTH=389;>AT1G43170.8 | Symbols: RP1 | ribosomal protein 1 | chr1:16266992-16268631 FORWARD LENGTH=389;>AT1G43170.2 | Symbols: ARP1, RPL3A, RP1 | ribosomal protein 1 | chr1:16266992-16268631 FORWARD LENGTH=3…	0	221.616	0	59	29	730	3	20	389	44.5	10.17	46.35	47.14	39.72	80.28	57.55	48.36	33.01	24.03	43.34	37.04	27.56	16.47	54	54	52	59	54	54	44	41	45	51	50	49	61	62	53	80	68	82
4.38412e+18	FALSE		High	IsMasterProtein	2618	AT1G43190.2	polypyrimidine tract-binding protein 3	>AT1G43190.2 | Symbols: PTB3 | polypyrimidine tract-binding protein 3 | chr1:16275432-16278185 REVERSE LENGTH=432;>AT1G43190.1 | Symbols: PTB3 | polypyrimidine tract-binding protein 3 | chr1:16275432-16278185 REVERSE LENGTH=432	0	14.241	0	6	3	19	0	3	432	48.2	6.83	0	0	0	0	0	0					0		3	6	3	6	6	6					3		3	3	1	4	4	3
-7.12192e+18	FALSE		High	IsMasterProtein	424	AT1G43670.1	Inositol monophosphatase family protein	>AT1G43670.1 | Symbols: | Inositol monophosphatase family protein | chr1:16468184-16470347 FORWARD LENGTH=341	0	5.515	1	8	2	2	2	2	341	37.3	5.47			0								0				6								2				1
-5.18783e+18	FALSE		High	IsMasterProtein	783	AT1G43710.1	Pyridoxal phosphate (PLP)-dependent transferases superfamily protein	>AT1G43710.1 | Symbols: emb1075 | Pyridoxal phosphate (PLP)-dependent transferases superfamily protein | chr1:16486534-16488298 REVERSE LENGTH=482	0	6.513	0	5	2	8	2	2	482	54	6.19			0				0	0	0	0	0	0			2				2	2	2	2	2	2			1
5.4785e+17	FALSE		High	IsMasterProtein	1884	AT1G43800.1	Plant stearoyl-acyl-carrier-protein desaturase family protein	>AT1G43800.1 | Symbols: | Plant stearoyl-acyl-carrier-protein desaturase family protein | chr1:16577662-16579549 FORWARD LENGTH=391	0	157.57	0	52	19	217	16	18	391	44.1	6.55				25.58	17.68	13.96				25.65	16.44	10.02				40	38	37				45	52	39				40	25	39
7.66519e+18	FALSE		High	IsMasterProtein	3223	AT1G43890.3	RAB GTPASE HOMOLOG B18	>AT1G43890.3 | Symbols: ATRAB18, ATRABC1, RAB18-1, RABC1, ATRAB-C1, RAB18 | RAB GTPASE HOMOLOG B18 | chr1:16646934-16648395 FORWARD LENGTH=212;>AT1G43890.1 | Symbols: ATRAB18, ATRABC1, RAB18-1, RABC1, ATRAB-C1, RAB18 | RAB GTPASE HOMOLOG B18 | chr1:16646934-16648395 FORWARD LENGTH=212;>AT1G43890.2 | Symbols: ATRAB18, ATRABC1, RAB18-1, RABC1, ATRAB-C1, RAB18 | RAB GTPASE HOMOLOG B18 | chr1:1664693…	0	13.785	0	23	4	37	2	2	212	23.5	5.81	0	0	1.94	1.76	0	0	0	0	0	2.12	0	2.01	9	9	9	9	4	9	4	4	4	23	15	9	2	3	3	3	1	5
7.91694e+18	FALSE		High	IsMasterProtein	3269	AT1G43910.1	P-loop containing nucleoside triphosphate hydrolases superfamily protein	>AT1G43910.1 | Symbols: | P-loop containing nucleoside triphosphate hydrolases superfamily protein | chr1:16656050-16657628 REVERSE LENGTH=475	0	11.919	0	9	4	16	4	4	475	54.2	6.37	0	0	0			0	0	0	0				7	3	2			2	7	3	9				3	1	1			1
2.37354e+18	FALSE		High	IsMasterProtein	2239	AT1G44170.2	aldehyde dehydrogenase 3H1	>AT1G44170.2 | Symbols: ALDH3H1, ALDH4 | aldehyde dehydrogenase 3H1 | chr1:16796564-16800031 REVERSE LENGTH=484;>AT1G44170.1 | Symbols: ALDH3H1, ALDH4 | aldehyde dehydrogenase 3H1 | chr1:16796564-16800031 REVERSE LENGTH=484	0.001	5.307	2	4	2	5	0	2	484	53.1	8.35		0		0	0	0				0				2		2	2	2				2				1		1	1	1
-6.09604e+18	FALSE		High	IsMasterProtein	620	AT1G44446.1	Pheophorbide a oxygenase family protein with Rieske [2Fe-2S] domain	>AT1G44446.1 | Symbols: CH1, ATCAO, CAO | Pheophorbide a oxygenase family protein with Rieske [2Fe-2S] domain | chr1:16848664-16851152 REVERSE LENGTH=536	0	11.918	0	8	4	12	1	4	536	60.3	7.87	0		0	0	0		0		0	0	0		2		4	2	2		2		2	6	2		1		2	2	1
-1.55903e+18	FALSE		High	IsMasterProtein	1484	AT1G44575.1	Chlorophyll A-B binding family protein	>AT1G44575.1 | Symbols: NPQ4, PSBS | Chlorophyll A-B binding family protein | chr1:16871768-16873194 FORWARD LENGTH=265	0	23.03	0	23	6	51	2	6	265	28	9.26	4.1	1.67	3.82	2.17	4.14	0	2.19	1.78	2.03	5.76	1.81	2.02	23	12	22	12	12	6	12	12	12	12	12	6	7	4	8	6	3	2
-5.43826e+18	FALSE		High	IsMasterProtein	733	AT1G44835.2	YbaK/aminoacyl-tRNA synthetase-associated domain	>AT1G44835.2 | Symbols: | YbaK/aminoacyl-tRNA synthetase-associated domain | chr1:16939909-16942337 FORWARD LENGTH=308	0	11.688	0	11	3	14	0	3	308	33.8	8.43	0			0	0	0	1.71			0	0	0	4			7	4	4	8			7	11	4	1			2	1	1
5.85359e+18	FALSE		High	IsMasterProtein	2900	AT1G45000.1	AAA-type ATPase family protein	>AT1G45000.1 | Symbols: | AAA-type ATPase family protein | chr1:17009220-17011607 FORWARD LENGTH=399	0	215.195	0	66	27	432	1	3	399	44.7	8.19	21.39	16.52	16.34	9.38	11.27	8.23	27.52	24.47	22.83	17.24	14.17	12.91	58	48	59	37	36	34	64	64	62	61	65	55	36	33	31	18	16	14
5.15862e+18	FALSE		High	IsMasterProtein	2758	AT1G45145.1	thioredoxin H-type 5	>AT1G45145.1 | Symbols: ATTRX5, ATH5, LIV1, TRX5 | thioredoxin H-type 5 | chr1:17075264-17076256 REVERSE LENGTH=118	0.009	2.596	46	10	1	1	1	1	118	13.1	5.27										0												10
9.1934e+18	FALSE		High	IsMasterProtein	3506	AT1G45180.1	RING/U-box superfamily protein	>AT1G45180.1 | Symbols: | RING/U-box superfamily protein | chr1:17099335-17101683 FORWARD LENGTH=645	0	21.957	0	10	5	11	5	5	645	71.2	8.25	0	0	0										6	8	6										3	5	3
-1.87674e+18	FALSE		High	IsMasterProtein	1419	AT1G45201.1	triacylglycerol lipase-like 1	>AT1G45201.1 | Symbols: ATTLL1, TLL1 | triacylglycerol lipase-like 1 | chr1:17123889-17128462 FORWARD LENGTH=479	0	69.539	0	29	13	123	0	13	479	54.7	8.98	0	0	0	6.45	2.85	5.57	6.93	0	1.69	5.75	4.36	3.4	14	11	14	19	8	22	16	9	9	23	24	16	8	8	8	13	7	13
2.97348e+18	FALSE		High	IsMasterProtein	2359	AT1G45230.1	Protein of unknown function (DUF3223)	>AT1G45230.1 | Symbols: | Protein of unknown function (DUF3223) | chr1:17169874-17171381 REVERSE LENGTH=219	0	5.859	0	6	1	6	0	1	219	25.4	6.54							0		0	0	1.61	0							6		6	6	6	6
-7.27628e+18	FALSE		High	IsMasterProtein	392	AT1G45976.1	S-ribonuclease binding protein 1	>AT1G45976.1 | Symbols: SBP1 | S-ribonuclease binding protein 1 | chr1:17199371-17200680 FORWARD LENGTH=325	0	12.66	0	14	3	7	3	3	325	36.8	5.34	0	0	0						0				3	10	11						4				1	3	2
-3.54337e+18	FALSE		High	IsMasterProtein	1093	AT1G46984.1	F-box family protein	>AT1G46984.1 | Symbols: | F-box family protein | chr1:17274722-17275834 FORWARD LENGTH=370	0.003	3.287	14	5	1	6	1	1	370	43.1	9.39				0		0										5		5										2		4
8.44572e+18	FALSE		High	IsMasterProtein	3356	AT1G47128.1	Granulin repeat cysteine protease family protein	>AT1G47128.1 | Symbols: RD21, RD21A | Granulin repeat cysteine protease family protein | chr1:17283139-17285609 REVERSE LENGTH=462	0	81.551	0	20	11	188	11	11	462	50.9	5.41	32.01	24.22	15.35	20.51	24.8	27.47	12.2	20.17	12.62	22.82	26.73	14.44	20	17	20	17	15	20	10	10	15	15	13	10	21	17	17	16	14	21
-6.24423e+18	FALSE		High	IsMasterProtein	590	AT1G47200.1	WPP domain protein 2	>AT1G47200.1 | Symbols: WPP2 | WPP domain protein 2 | chr1:17298181-17298723 REVERSE LENGTH=180	0.003	3.433	14	8	1	3	0	1	180	19.1	4.53	0			0							0		8			8							8		1			1
5.3297e+18	FALSE		High	IsMasterProtein	2788	AT1G47250.1	20S proteasome alpha subunit F2	>AT1G47250.1 | Symbols: PAF2 | 20S proteasome alpha subunit F2 | chr1:17319220-17320900 FORWARD LENGTH=277	0	78.088	0	47	11	182	1	1	277	30.4	5.07	8.24	13.78	7.78	1.71	1.66	1.62	13.96	11.49	15.85	8.41	1.89	5.3	33	36	33	17	25	25	43	42	30	30	30	30	19	23	11	8	7	11
-6.57995e+18	FALSE		High	IsMasterProtein	518	AT1G47260.1	gamma carbonic anhydrase 2	>AT1G47260.1 | Symbols: APFI, GAMMA CA2 | gamma carbonic anhydrase 2 | chr1:17321384-17323347 REVERSE LENGTH=278	0	54.212	0	55	11	88	9	9	278	30	7.24	0	0	0	0	0	0	3.76	3.97	2.75	0	2.12	0	18	15	19	8	16	7	44	55	38	37	34	17	3	4	4	2	4	2
-5.33972e+18	FALSE		High	IsMasterProtein	749	AT1G47490.1	RNA-binding protein 47C	>AT1G47490.1 | Symbols: ATRBP47C, RBP47C | RNA-binding protein 47C | chr1:17424801-17427182 FORWARD LENGTH=432	0	33.762	0	19	6	76	0	4	432	48.5	6.58	0	0	0	0	0	1.62	0	0	0	0	0	0	13	8	17	4	8	5	4	6	6	6	5	3	8	10	7	8	6	8
7.56693e+18	FALSE		High	IsMasterProtein	3202	AT1G47550.1	exocyst complex component sec3A	>AT1G47550.1 | Symbols: SEC3A | exocyst complex component sec3A | chr1:17457171-17463896 FORWARD LENGTH=887	0	23.045	0	10	8	34	1	8	887	100	5.76	0	0	0	2.26	0	0	0	0	0	0	0	0	3	3	1	8	3	2	4	1	3	3	2	2	2	3	1	7	2	2
8.57299e+18	FALSE		Medium	IsMasterProtein	3377	AT1G47830.1	SNARE-like superfamily protein	>AT1G47830.1 | Symbols: | SNARE-like superfamily protein | chr1:17613346-17614784 REVERSE LENGTH=142	0.042	1.726	257	5	1	3	1	1	142	17.1	6.54	0			0							0		5			5							5		1			1
9.1414e+18	FALSE		High	IsMasterProtein	3496	AT1G48030.2	mitochondrial lipoamide dehydrogenase 1	>AT1G48030.2 | Symbols: mtLPD1 | mitochondrial lipoamide dehydrogenase 1 | chr1:17717432-17719141 REVERSE LENGTH=507;>AT1G48030.1 | Symbols: mtLPD1 | mitochondrial lipoamide dehydrogenase 1 | chr1:17717432-17719141 REVERSE LENGTH=507	0	25.845	0	14	6	10	3	6	507	54	7.4	0		1.63								0		2		14								2		1		8
-1.28333e+18	FALSE		High	IsMasterProtein	1545	AT1G48090.1	calcium-dependent lipid-binding family protein	>AT1G48090.1 | Symbols: | calcium-dependent lipid-binding family protein | chr1:17732582-17758194 REVERSE LENGTH=4146	0	80.864	0	7	24	49	24	24	4146	461.7	6.46	0		0			0	0		0		1.6	0	0		2			2	2		0		6	0	1		8			7
4.76382e+18	FALSE		Medium	IsMasterProtein	2679	AT1G48160.1	signal recognition particle 19 kDa protein, putative / SRP19, putative	>AT1G48160.1 | Symbols: | signal recognition particle 19 kDa protein, putative / SRP19, putative | chr1:17786779-17788286 REVERSE LENGTH=145	0.014	2.352	76	5	1	9	1	1	145	16.3	10.01	0	0	0	1.68				0	0	0	1.61	0	5	5	5	5				5	5	5	5	5	1	1	1	1
4.10885e+18	FALSE		High	IsMasterProtein	2573	AT1G48350.1	Ribosomal L18p/L5e family protein	>AT1G48350.1 | Symbols: | Ribosomal L18p/L5e family protein | chr1:17867269-17868215 FORWARD LENGTH=170	0	51.043	0	44	9	100	9	9	170	18.7	9.91	4.07	0	5.54	7.91	8.15	6.43	1.77	2.08	2.08	4.32	4.06	0	36	44	38	30	31	29	30	25	22	38	28	29	8	13	12	14	9	11
-7.45721e+17	FALSE		High	IsMasterProtein	1639	AT1G48410.3	Stabilizer of iron transporter SufD / Polynucleotidyl transferase	>AT1G48410.3 | Symbols: AGO1 | Stabilizer of iron transporter SufD / Polynucleotidyl transferase | chr1:17886285-17891892 REVERSE LENGTH=1050;>AT1G48410.2 | Symbols: AGO1 | Stabilizer of iron transporter SufD / Polynucleotidyl transferase | chr1:17886285-17891892 REVERSE LENGTH=1050	0	45.086	0	16	12	45	0	12	1050	116.4	9.32	1.65	0	0	1.68	2.09	0	0	0	0	0			8	7	6	6	6	9	2	1	2	1			9	6	6	6	6	6
-2.44536e+18	FALSE		High	IsMasterProtein	1304	AT1G48520.1	GLU-ADT subunit B	>AT1G48520.1 | Symbols: GATB | GLU-ADT subunit B | chr1:17940185-17942540 FORWARD LENGTH=550	0	6.932	0	5	3	10	0	3	550	60.9	7.62	0		0	0							0		2		5	5							2		1		4	3
1.00355e+18	FALSE		High	IsMasterProtein	1975	AT1G48570.1	zinc finger (Ran-binding) family protein	>AT1G48570.1 | Symbols: | zinc finger (Ran-binding) family protein | chr1:17955455-17957661 REVERSE LENGTH=455	0	36.15	0	16	6	24	6	6	455	51.8	8.47	0	0	1.6	1.87	2.01	1.86				0	0	0	5	6	3	16	5	10				5	7	3	2	2	1	7	2	4
3.48427e+18	FALSE		High	IsMasterProtein	2461	AT1G48600.2	S-adenosyl-L-methionine-dependent methyltransferases superfamily protein	>AT1G48600.2 | Symbols: PMEAMT, AtPMEAMT | S-adenosyl-L-methionine-dependent methyltransferases superfamily protein | chr1:17966074-17969077 FORWARD LENGTH=491	0	42.915	0	28	11	88	0	3	491	56	5.19	1.61	0	0	0	0	0	1.84	0	0	2.01	1.76	0	18	11	17	17	7	9	17	5	10	17	26	10	11	6	9	8	3	6
6.78355e+18	FALSE		Medium	IsMasterProtein	3042	AT1G48610.1	AT hook motif-containing protein	>AT1G48610.1 | Symbols: | AT hook motif-containing protein | chr1:17971027-17972798 REVERSE LENGTH=212	0.014	2.307	79	6	1	1	0	1	212	21.7	11.41											0												6
2.31759e+18	FALSE		High	IsMasterProtein	2227	AT1G48630.1	receptor for activated C kinase 1B	>AT1G48630.1 | Symbols: RACK1B_AT | receptor for activated C kinase 1B | chr1:17981977-17983268 REVERSE LENGTH=326	0	13.888	0	11	4	16	0	2	326	35.8	7.11	0	0	0	0		0	0		0	0	0	0	11	5	8	3		4	2		2	2	2	2	4	2	3	1		1
8.98575e+17	FALSE		Medium	IsMasterProtein	1956	AT1G48650.2	DEA(D/H)-box RNA helicase family protein	>AT1G48650.2 | Symbols: | DEA(D/H)-box RNA helicase family protein | chr1:17989517-17995169 REVERSE LENGTH=1206	0.017	2.178	95	1	1	2	0	1	1206	135.3	8.98	0					0							1					1							1					1
3.87558e+18	FALSE		High	IsMasterProtein	2533	AT1G48830.1	Ribosomal protein S7e family protein	>AT1G48830.1 | Symbols: | Ribosomal protein S7e family protein | chr1:18059854-18060935 REVERSE LENGTH=191;>AT1G48830.2 | Symbols: | Ribosomal protein S7e family protein | chr1:18059854-18060935 REVERSE LENGTH=191	0	70.63	0	54	14	143	14	14	191	21.9	9.8	4.72	4.95	2.36	6.46	7.26	10	0	1.71	0	4.9	0	0	40	39	40	41	54	40	31	26	39	35	40	40	12	11	13	20	18	19
-2.4365e+18	FALSE		High	IsMasterProtein	1306	AT1G48860.1	RNA 3'-terminal phosphate cyclase/enolpyruvate transferase, alpha/beta	>AT1G48860.1 | Symbols: | RNA 3'-terminal phosphate cyclase/enolpyruvate transferase, alpha/beta | chr1:18068892-18071331 REVERSE LENGTH=521	0	48.521	0	20	12	68	0	4	521	55.8	6.79	0	0	0	2.01	0	0	0	0	0	3.73	2.05	0	11	8	8	16	4	2	10	5	9	15	18	11	6	3	4	9	2	2
-5.39751e+18	FALSE		High	IsMasterProtein	741	AT1G48900.1	Signal recognition particle, SRP54 subunit protein	>AT1G48900.1 | Symbols: | Signal recognition particle, SRP54 subunit protein | chr1:18084972-18087743 REVERSE LENGTH=495	0	17.332	0	14	6	9	0	6	495	54.7	8.92				0			0			0	0					2			2			6	9					1
-5.98487e+18	FALSE		High	IsMasterProtein	638	AT1G48920.1	nucleolin like 1	>AT1G48920.1 | Symbols: ATNUC-L1, PARL1, NUC-L1 | nucleolin like 1 | chr1:18098186-18101422 FORWARD LENGTH=557	0	148.3	0	39	23	276	22	23	557	58.7	5.22	4.02	4.33	3.94	16.08	6.28	8.07	3.87	2.06	9.86	9.5	5.33	0	30	23	24	38	27	29	18	20	22	19	25	21	24	18	20	48	21	30
4.58637e+18	FALSE		High	IsMasterProtein	2655	AT1G49040.1	stomatal cytokinesis defective / SCD1 protein (SCD1)	>AT1G49040.1 | Symbols: SCD1 | stomatal cytokinesis defective / SCD1 protein (SCD1) | chr1:18139419-18148826 REVERSE LENGTH=1187	0.001	4.765	3	2	2	3	0	2	1187	131.5	5.8	0										0		1										2		1
-7.77743e+18	FALSE		Medium	IsMasterProtein	279	AT1G49140.1	Complex I subunit NDUFS6	>AT1G49140.1 | Symbols: | Complex I subunit NDUFS6 | chr1:18177696-18178269 REVERSE LENGTH=107	0.029	1.964	166	10	1	2	1	1	107	12.5	8.03								0	0											10	10
-3.6368e+18	FALSE		High	IsMasterProtein	1070	AT1G49240.1	actin 8	>AT1G49240.1 | Symbols: ACT8 | actin 8 | chr1:18216539-18217947 FORWARD LENGTH=377	0	277.289	0	68	31	695	0	12	377	41.8	5.58	24.06	18.64	15.85	44.57	24.21	19.44	35.4	17.24	16.67	21.86	37.07	17.87	64	64	64	66	62	60	63	62	61	66	67	48	71	52	60	73	52	49
3.4399e+18	FALSE		High	IsMasterProtein	2452	AT1G49300.1	RAB GTPase homolog G3E	>AT1G49300.1 | Symbols: ATRAB7, ATRABG3E, RABG3E | RAB GTPase homolog G3E | chr1:18234842-18236968 FORWARD LENGTH=206;>AT1G49300.2 | Symbols: ATRAB7, ATRABG3E, RABG3E | RAB GTPase homolog G3E | chr1:18234842-18236968 FORWARD LENGTH=206	0	20.765	0	27	5	38	1	1	206	23	5.07	0	0	1.94	1.76	0	0	0			2.12	0	2.01	10	5	10	5	10	15	5			22	22	22	2	2	2	2	3	6
-2.53448e+18	FALSE		Medium	IsMasterProtein	1285	AT1G49430.1	long-chain acyl-CoA synthetase 2	>AT1G49430.1 | Symbols: LACS2, LRD2 | long-chain acyl-CoA synthetase 2 | chr1:18291188-18295641 FORWARD LENGTH=665	0.017	2.177	95	1	1	1	1	1	665	74.3	6.14											0												1
-6.0408e+18	FALSE		High	IsMasterProtein	629	AT1G49570.1	Peroxidase superfamily protein	>AT1G49570.1 | Symbols: | Peroxidase superfamily protein | chr1:18347077-18348712 FORWARD LENGTH=350	0	10.029	0	10	3	7	3	3	350	38	6.64				0		1.76										10		10										3		4
-4.54755e+18	FALSE		High	IsMasterProtein	900	AT1G49600.1	RNA-binding protein 47A	>AT1G49600.1 | Symbols: ATRBP47A, RBP47A | RNA-binding protein 47A | chr1:18357236-18360150 REVERSE LENGTH=445	0	48.431	0	23	8	108	5	5	445	48.5	6	1.68	0	2.42	1.72	0	1.62	0	0	0	0	0	0	15	16	14	19	10	10	5	7	10	8	8	5	13	13	9	16	8	10
-2.68221e+18	FALSE		High	IsMasterProtein	1263	AT1G49670.2	ARP protein (REF)	>AT1G49670.2 | Symbols: NQR | ARP protein (REF) | chr1:18381591-18386021 REVERSE LENGTH=652	0	7.148	0	3	2	8	0	2	652	70.5	9.01	0		0	0	0	0					0		1		1	1	1	3					3		1		1	1	1	2
-3.08699e+18	FALSE		High	IsMasterProtein	1178	AT1G49760.1	poly(A) binding protein 8	>AT1G49760.1 | Symbols: PAB8, PABP8 | poly(A) binding protein 8 | chr1:18416740-18419753 FORWARD LENGTH=671;>AT1G49760.2 | Symbols: PAB8 | poly(A) binding protein 8 | chr1:18416740-18419753 FORWARD LENGTH=671	0	121.739	0	41	22	241	19	19	671	72.7	7.53	13.46	4	8.04	18.43	6.06	7.33	2.08	3.61	0	6.47	7.79	0	34	36	37	39	24	34	22	13	15	30	26	13	24	24	30	29	14	22
7.92484e+18	FALSE		Medium	IsMasterProtein	3272	AT1G49780.1	plant U-box 26	>AT1G49780.1 | Symbols: PUB26 | plant U-box 26 | chr1:18429024-18430289 REVERSE LENGTH=421	0.031	1.913	183	2	1	18	0	1	421	45.9	6.73	0	0		0	0	0	0	0	0	0	0	0	2	2		2	2	2	2	2	2	2	2	2	3	3		1	2	1
1.32516e+18	FALSE		High	IsMasterProtein	2040	AT1G49950.1	telomere repeat binding factor 1	>AT1G49950.1 | Symbols: TRB1, ATTRB1 | telomere repeat binding factor 1 | chr1:18494439-18496713 REVERSE LENGTH=300;>AT1G49950.3 | Symbols: TRB1, ATTRB1 | telomere repeat binding factor 1 | chr1:18494439-18496713 REVERSE LENGTH=300;>AT1G49950.2 | Symbols: TRB1, ATTRB1 | telomere repeat binding factor 1 | chr1:18494439-18496713 REVERSE LENGTH=300	0	17.451	0	15	4	16	3	3	300	33	9.29	0	0	0	0	0	0		0		0			7	11	8	3	3	6		3		3			3	4	3	1	1	2
6.67011e+18	FALSE		High	IsMasterProtein	3022	AT1G49970.1	CLP protease proteolytic subunit 1	>AT1G49970.1 | Symbols: CLPR1, NCLPP5, SVR2 | CLP protease proteolytic subunit 1 | chr1:18501936-18504462 REVERSE LENGTH=387	0	14.392	0	13	4	22	4	4	387	42.6	8.63		0	0	0		0	0	0	0	0	0			4	2	6		6	6	2	2	13	9			1	2	3		2
-8.96637e+18	FALSE		High	IsMasterProtein	46	AT1G49975.1	INVOLVED IN: photosynthesis; LOCATED IN: photosystem I, chloroplast, thylakoid membrane; EXPRESSED IN: 20 plant structures; EXPRESSED DURING: 13 growth stages; CONTAINS InterPro DOMAIN/s: Photosystem I reaction centre subunit N (InterPro:IPR008796); Has 34 Blast hits to 34 proteins in 14 species: Archae - 0; Bacteria - 0; Metazoa - 0; Fungi - 0; Plants - 34; Viruses - 0; Other Eukaryotes - 0 (sou…	>AT1G49975.1 | Symbols: | INVOLVED IN: photosynthesis; LOCATED IN: photosystem I, chloroplast, thylakoid membrane; EXPRESSED IN: 20 plant structures; EXPRESSED DURING: 13 growth stages; CONTAINS InterPro DOMAIN/s: Photosystem I reaction centre subunit N (InterPro:IPR008796); Has 34 Blast hits to 34 proteins in 14 species: Archae - 0; Bacteria - 0; Metazoa - 0; Fungi - 0; Plants - 34; Viruses - 0;…	0	5.705	0	10	1	4	1	1	129	14.7	9.63		0					0			0	0			10					10			10	10			1
-3.68865e+18	FALSE		High	IsMasterProtein	1058	AT1G50030.1	target of rapamycin	>AT1G50030.1 | Symbols: TOR | target of rapamycin | chr1:18522626-18539619 REVERSE LENGTH=2481	0.008	2.681	41	0	1	11	0	1	2481	279	6.83	0	0				0	1.66	0				0	0	0				0	0	0				0	3	1				2
-2.8207e+18	FALSE		High	IsMasterProtein	1237	AT1G50140.1	P-loop containing nucleoside triphosphate hydrolases superfamily protein	>AT1G50140.1 | Symbols: | P-loop containing nucleoside triphosphate hydrolases superfamily protein | chr1:18569921-18578663 REVERSE LENGTH=1003	0	6.013	0	3	2	13	0	1	1003	113.2	6.51	0	0			0	0	0	0	0				3	1			1	1	3	1	1				3	1			1	1
-8.52536e+18	FALSE		High	IsMasterProtein	134	AT1G50200.1	Alanyl-tRNA synthetase	>AT1G50200.1 | Symbols: ALATS, ACD | Alanyl-tRNA synthetase | chr1:18591429-18598311 REVERSE LENGTH=1003	0	107.187	0	33	28	207	1	28	1003	110.4	6.46	1.67	0	1.97	1.79	0	0	1.62	0	0	3.65	5.54	0	23	10	12	17	8	7	18	9	10	17	29	12	31	10	15	24	8	7
-7.60172e+18	FALSE		High	IsMasterProtein	326	AT1G50250.1	FTSH protease 1	>AT1G50250.1 | Symbols: FTSH1 | FTSH protease 1 | chr1:18614398-18616930 REVERSE LENGTH=716	0	111.883	0	26	15	174	1	1	716	76.7	5.83	12.69	4.5	27.62	14.93	6.44	1.65	8.1	0	8.7	11.56	10.88	0	26	15	26	21	14	14	23	16	21	20	23	13	18	10	26	16	9	8
4.50634e+18	FALSE		High	IsMasterProtein	2639	AT1G50360.1	P-loop containing nucleoside triphosphate hydrolases superfamily protein	>AT1G50360.1 | Symbols: VIIIA, ATVIIIA | P-loop containing nucleoside triphosphate hydrolases superfamily protein | chr1:18650688-18657106 FORWARD LENGTH=1153	0	32.514	0	8	9	41	1	1	1153	129.9	8.35	0	0	0	2.04	0	0	0	0	0				6	5	5	7	2	6	1	1	1				8	6	5	8	2	9
1.28336e+18	FALSE		Medium	IsMasterProtein	2026	AT1G50370.1	Calcineurin-like metallo-phosphoesterase superfamily protein	>AT1G50370.1 | Symbols: | Calcineurin-like metallo-phosphoesterase superfamily protein | chr1:18658894-18661672 FORWARD LENGTH=303	0.015	2.249	85	3	1	4	0	1	303	34.8	5.07	0			0	0		0						3			3	3		3						1			1	1
-7.86107e+16	FALSE		High	IsMasterProtein	1769	AT1G50450.1	Saccharopine dehydrogenase	>AT1G50450.1 | Symbols: | Saccharopine dehydrogenase | chr1:18687902-18690348 REVERSE LENGTH=428	0	14.54	0	12	4	9	4	4	428	46.5	8.09				0			0			0	0					4			4			4	12					1
2.44711e+18	FALSE		High	IsMasterProtein	2257	AT1G50480.1	10-formyltetrahydrofolate synthetase	>AT1G50480.1 | Symbols: THFS | 10-formyltetrahydrofolate synthetase | chr1:18702064-18704687 FORWARD LENGTH=634	0.002	3.73	10	2	1	3	1	1	634	67.8	6.71			1.88	0											2	2											2	1
2.98209e+18	FALSE		High	IsMasterProtein	2360	AT1G50500.2	Membrane trafficking VPS53 family protein	>AT1G50500.2 | Symbols: HIT1 | Membrane trafficking VPS53 family protein | chr1:18708217-18715597 REVERSE LENGTH=847	0	28.089	0	10	8	24	0	8	847	94.6	6.39	0		0	0	0		0			0	0		2		3	1	1		7			2	9		3		2	1	1
8.79492e+18	FALSE		Medium	IsMasterProtein	3427	AT1G50575.1	Putative lysine decarboxylase family protein	>AT1G50575.1 | Symbols: | Putative lysine decarboxylase family protein | chr1:18728862-18730296 REVERSE LENGTH=306	0.014	2.346	76	3	1	2	1	1	306	34	6.44	0										0		3										3		1
-5.48279e+18	FALSE		High	IsMasterProtein	718	AT1G50890.1	ARM repeat superfamily protein	>AT1G50890.1 | Symbols: | ARM repeat superfamily protein | chr1:18862295-18865752 REVERSE LENGTH=821	0	14.042	0	3	2	27	1	1	821	89.9	5.53	5.64	2.04	0	0	2.29	2.01	0	0	0	0	0	0	2	2	3	2	2	2	2	2	2	2	2	2	5	7	3	1	2	3
7.9836e+18	FALSE		High	IsMasterProtein	3279	AT1G50900.1	Ankyrin repeat family protein	>AT1G50900.1 | Symbols: GDC1 | Ankyrin repeat family protein | chr1:18866272-18867014 FORWARD LENGTH=175	0.002	3.824	9	7	1	1	1	1	175	19.2	6.19			0												7												1
5.5169e+18	FALSE		High	IsMasterProtein	2833	AT1G50920.1	Nucleolar GTP-binding protein	>AT1G50920.1 | Symbols: | Nucleolar GTP-binding protein | chr1:18870555-18872570 FORWARD LENGTH=671	0	11.295	0	6	3	16	3	3	671	76.8	9.6	0	1.61	0	0	0	0	0	0	0		0		2	4	4	4	2	4	4	2	2		2		1	2	2	2	1	2
-1.86244e+18	FALSE		Medium	IsMasterProtein	1420	AT1G50940.1	electron transfer flavoprotein alpha	>AT1G50940.1 | Symbols: ETFALPHA | electron transfer flavoprotein alpha | chr1:18878038-18879939 REVERSE LENGTH=363	0.016	2.224	89	2	1	1	1	1	363	38.4	6.92				0												2												1
-6.04469e+18	FALSE		High	IsMasterProtein	628	AT1G51060.1	histone H2A 10	>AT1G51060.1 | Symbols: HTA10 | histone H2A 10 | chr1:18926948-18927443 FORWARD LENGTH=132	0	22.838	0	35	4	83	0	1	132	13.9	10.1	1.97	0	3.36	1.96	1.71	1.61	1.7	0	0	0	1.76	0	17	17	17	35	17	12	17	12	17	17	35	17	13	4	9	9	8	6
-1.18133e+18	FALSE		High	IsMasterProtein	1561	AT1G51110.1	Plastid-lipid associated protein PAP / fibrillin family protein	>AT1G51110.1 | Symbols: | Plastid-lipid associated protein PAP / fibrillin family protein | chr1:18935380-18937484 FORWARD LENGTH=409	0	12.497	0	11	4	21	4	4	409	45.7	7.94	1.62	1.67	1.72	1.88	0		1.77		1.71	0	0		11	3	6	9	3		8		3	3	9		4	1	3	3	1
-8.59149e+18	FALSE		Medium	IsMasterProtein	119	AT1G51400.1	Photosystem II 5 kD protein	>AT1G51400.1 | Symbols: | Photosystem II 5 kD protein | chr1:19052172-19052492 REVERSE LENGTH=106	0.016	2.209	91	11	1	1	1	1	106	11.4	9.77	0												11												1
3.21889e+18	FALSE		Medium	IsMasterProtein	2405	AT1G51480.1	Disease resistance protein (CC-NBS-LRR class) family	>AT1G51480.1 | Symbols: | Disease resistance protein (CC-NBS-LRR class) family | chr1:19090847-19094306 REVERSE LENGTH=941	0.041	1.738	250	1	1	2	1	1	941	107.3	6.34				0							0					1							1					1
4.09491e+18	FALSE		High	IsMasterProtein	2569	AT1G51560.1	Pyridoxamine 5'-phosphate oxidase family protein	>AT1G51560.1 | Symbols: | Pyridoxamine 5'-phosphate oxidase family protein | chr1:19119900-19121859 REVERSE LENGTH=392	0	49.538	0	34	8	48	6	6	392	43.6	6.89	0	0	0	0	4.74	0	0	0	0	0	0	0	9	12	18	30	28	25	7	3	7	23	19	13	3	3	3	8	6	7
2.01988e+18	FALSE		High	IsMasterProtein	2166	AT1G51570.1	Calcium-dependent lipid-binding (CaLB domain) plant phosphoribosyltransferase family protein	>AT1G51570.1 | Symbols: | Calcium-dependent lipid-binding (CaLB domain) plant phosphoribosyltransferase family protein | chr1:19122358-19124688 REVERSE LENGTH=776	0	5.865	0	1	1	11	0	1	776	89.1	9.03	0	0	0			0	0		0	0	0		1	1	1			1	1		1	1	1		2	1	1			1
2.30797e+18	FALSE		High	IsMasterProtein	2224	AT1G51580.1	RNA-binding KH domain-containing protein	>AT1G51580.1 | Symbols: | RNA-binding KH domain-containing protein | chr1:19125612-19128102 FORWARD LENGTH=621	0	8.69	0	7	3	7	3	3	621	67.1	6.14	0	0	0	0		0							2	2	4	3		6							1	1	1	2		2
5.22957e+18	FALSE		High	IsMasterProtein	2764	AT1G51650.1	ATP synthase epsilon chain, mitochondrial	>AT1G51650.1 | Symbols: | ATP synthase epsilon chain, mitochondrial | chr1:19152680-19153641 FORWARD LENGTH=70	0	12.27	0	50	3	27	3	3	70	7.8	9.29	0	0	0	0	0	0	0	0	0		0	0	37	20	17	50	37	20	50	37	37		20	37	2	2	1	3	2	1
5.12173e+18	FALSE		High	IsMasterProtein	2748	AT1G51660.1	mitogen-activated protein kinase kinase 4	>AT1G51660.1 | Symbols: ATMKK4, MKK4, ATMEK4 | mitogen-activated protein kinase kinase 4 | chr1:19154575-19155675 FORWARD LENGTH=366	0	26.424	0	28	9	52	5	5	366	40.1	9.35	0	0	0	0	0	0	0	0	0	0	0	0	14	5	11	24	3	10	7	3	3	15	18	3	8	3	6	10	2	4
4.02649e+18	FALSE		High	IsMasterProtein	2557	AT1G51690.3	protein phosphatase 2A 55 kDa regulatory subunit B alpha isoform	>AT1G51690.3 | Symbols: B ALPHA | protein phosphatase 2A 55 kDa regulatory subunit B alpha isoform | chr1:19164124-19169974 FORWARD LENGTH=603	0	19.671	0	9	5	50	0	4	603	67.5	5.77	0	0	0	1.9	0	0	0	0	0	0	1.62	0	5	7	3	8	6	7	6	6	3	7	6	5	3	6	2	5	3	5
6.70165e+18	FALSE		High	IsMasterProtein	3031	AT1G51710.1	ubiquitin-specific protease 6	>AT1G51710.1 | Symbols: UBP6, ATUBP6 | ubiquitin-specific protease 6 | chr1:19175805-19179894 REVERSE LENGTH=482	0	27.608	0	15	7	44	0	7	482	53.7	6.2	0	0	0	0	0	0	0	0	0	0	0	0	8	4	2	2	2	2	8	6	6	7	15	8	5	3	3	2	1	1
1.3844e+18	FALSE		High	IsMasterProtein	2050	AT1G51980.1	Insulinase (Peptidase family M16) protein	>AT1G51980.1 | Symbols: | Insulinase (Peptidase family M16) protein | chr1:19323692-19326771 REVERSE LENGTH=503	0	105.227	0	42	17	157	2	17	503	54.4	6.33	0	1.62	2.33	1.9	0	1.6	16.04	13.6	14.36	2.07	3.37	0	17	10	11	18	9	7	30	29	39	29	30	18	11	6	5	10	4	4
-6.09061e+18	FALSE		High	IsMasterProtein	624	AT1G52100.1	Mannose-binding lectin superfamily protein	>AT1G52100.1 | Symbols: | Mannose-binding lectin superfamily protein | chr1:19383291-19385123 REVERSE LENGTH=437	0	13.417	0	11	4	10	0	4	437	47.6	7.62			0	0			0				0				8	3			8				8				3	1
2.66014e+18	FALSE		Medium	IsMasterProtein	2295	AT1G52220.1	FUNCTIONS IN: molecular_function unknown; INVOLVED IN: biological_process unknown; LOCATED IN: chloroplast thylakoid membrane, chloroplast; EXPRESSED IN: 23 plant structures; EXPRESSED DURING: 13 growth stages; BEST Arabidopsis thaliana protein match is: photosystem I P subunit (TAIR:AT2G46820.2); Has 291 Blast hits to 291 proteins in 50 species: Archae - 0; Bacteria - 90; Metazoa - 0; Fungi - 0;…	>AT1G52220.1 | Symbols: | FUNCTIONS IN: molecular_function unknown; INVOLVED IN: biological_process unknown; LOCATED IN: chloroplast thylakoid membrane, chloroplast; EXPRESSED IN: 23 plant structures; EXPRESSED DURING: 13 growth stages; BEST Arabidopsis thaliana protein match is: photosystem I P subunit (TAIR:AT2G46820.2); Has 291 Blast hits to 291 proteins in 50 species: Archae - 0; Bacteria - 9…	0.033	1.88	197	5	1	2	0	1	156	16.9	9.04			0				0								5				5								1
-1.95638e+18	FALSE		High	IsMasterProtein	1394	AT1G52230.1	photosystem I subunit H2	>AT1G52230.1 | Symbols: PSAH2, PSAH-2, PSI-H | photosystem I subunit H2 | chr1:19454902-19455508 FORWARD LENGTH=145	0	42.937	0	57	6	176	1	1	145	15.3	9.91	10.04	3.33	6.02	3.64	1.71	0	1.74	0	0	2.24	1.66	0	39	16	39	16	16	16	57	16	39	39	16	16	19	10	22	18	10	12
-2.9892e+18	FALSE		High	IsMasterProtein	1201	AT1G52280.1	RAB GTPase homolog G3D	>AT1G52280.1 | Symbols: AtRABG3d, RABG3d | RAB GTPase homolog G3D | chr1:19468150-19469449 REVERSE LENGTH=206	0	20.958	0	27	5	51	0	1	206	23.1	5.33	0	0	1.94	1.76	0	0	0	0	0	2.12	0	2.01	16	11	10	11	15	15	5	5	5	27	22	27	3	4	2	4	4	6
-4.10046e+18	FALSE		High	IsMasterProtein	985	AT1G52300.1	Zinc-binding ribosomal protein family protein	>AT1G52300.1 | Symbols: | Zinc-binding ribosomal protein family protein | chr1:19475213-19476152 REVERSE LENGTH=95	0	30.209	0	51	6	67	0	6	95	10.8	11.87	4.59	4.16	6.54	6.59	6.12	2.15	3.96	8.17	7.05	4.49	2.11	4.29	33	48	39	39	41	44	23	23	29	23	23	42	4	8	8	6	10	6
2.6878e+18	FALSE		High	IsMasterProtein	2302	AT1G52360.2	Coatomer, beta' subunit	>AT1G52360.2 | Symbols: | Coatomer, beta' subunit | chr1:19499420-19505397 FORWARD LENGTH=970	0	49.294	0	16	12	73	0	2	970	109.7	4.96	0	0	1.7	0	3.78	0	0	0	2.36	1.67	0	0	6	3	4	6	4	4	5	6	3	11	11	7	5	3	4	6	5	5
-2.64489e+18	FALSE		Medium	IsMasterProtein	1268	AT1G52380.1	NUP50 (Nucleoporin 50 kDa) protein	>AT1G52380.1 | Symbols: | NUP50 (Nucleoporin 50 kDa) protein | chr1:19509979-19511301 FORWARD LENGTH=440	0.04	1.759	244	2	1	1	1	1	440	46.6	4.92							0												2
2.63691e+18	FALSE		High	IsMasterProtein	2290	AT1G52400.1	beta glucosidase 18	>AT1G52400.1 | Symbols: BGL1, BGLU18, ATBG1 | beta glucosidase 18 | chr1:19515250-19517930 FORWARD LENGTH=528;>AT1G52400.3 | Symbols: BGLU18 | beta glucosidase 18 | chr1:19515250-19517930 FORWARD LENGTH=528	0	22.655	0	9	4	55	0	2	528	60.4	7.21	4.94	0	0	1.62	1.61	0	1.69	0	0	2	1.67	0	8	3	9	3	3	3	4	3	3	8	9	3	4	3	6	4	3	2
5.54156e+18	FALSE		High	IsMasterProtein	2842	AT1G52510.1	alpha/beta-Hydrolases superfamily protein	>AT1G52510.1 | Symbols: | alpha/beta-Hydrolases superfamily protein | chr1:19563039-19565260 REVERSE LENGTH=380	0	28.909	0	18	4	19	0	4	380	41.8	7.05	0	0		0			0			2.06	4.97	0	5	8		5			5			12	18	8	3	2		1
-2.65874e+18	FALSE		High	IsMasterProtein	1266	AT1G52670.1	Single hybrid motif superfamily protein	>AT1G52670.1 | Symbols: | Single hybrid motif superfamily protein | chr1:19615119-19617420 REVERSE LENGTH=274	0	25.284	0	14	2	20	2	2	274	29.6	8.38	11.07	8.77	5.43	4.76	5.35	2.64			0	0			14	8	8	8	8	8			8	5			7	3	3	2	2	1
6.67325e+18	FALSE		High	IsMasterProtein	3023	AT1G52730.1	Transducin/WD40 repeat-like superfamily protein	>AT1G52730.1 | Symbols: | Transducin/WD40 repeat-like superfamily protein | chr1:19642866-19644978 FORWARD LENGTH=343;>AT1G52730.2 | Symbols: | Transducin/WD40 repeat-like superfamily protein | chr1:19642866-19644978 FORWARD LENGTH=343	0	73.108	0	57	15	132	7	15	343	37.7	6.32	1.73	5.86	2.33	13.16	2.13	6.2	1.72	1.81	2	3.26	7.71	1.95	43	43	41	53	38	50	17	19	14	27	20	9	15	14	15	19	13	19
7.27197e+18	FALSE		High	IsMasterProtein	3141	AT1G52760.1	lysophospholipase 2	>AT1G52760.1 | Symbols: LysoPL2 | lysophospholipase 2 | chr1:19651378-19652576 FORWARD LENGTH=332	0	9.999	0	9	3	11	3	3	332	37	6.55	0			0						1.66	1.82	0	3			3						9	9	3	1			1
-5.5129e+18	FALSE		High	IsMasterProtein	714	AT1G52980.1	GTP-binding family protein	>AT1G52980.1 | Symbols: | GTP-binding family protein | chr1:19737493-19740201 FORWARD LENGTH=576	0.002	3.703	10	4	2	3	2	2	576	65	8	0	0			0								1	1			3								1	1			1
9.15599e+18	FALSE		Medium	IsMasterProtein	3500	AT1G53165.3	Protein kinase superfamily protein	>AT1G53165.3 | Symbols: ATMAP4K ALPHA1 | Protein kinase superfamily protein | chr1:19814386-19819233 FORWARD LENGTH=688	0.019	2.152	106	1	1	1	0	1	688	76.5	7.24	0												1												1
8.99801e+18	FALSE		High	IsMasterProtein	3469	AT1G53210.1	sodium/calcium exchanger family protein / calcium-binding EF hand family protein	>AT1G53210.1 | Symbols: | sodium/calcium exchanger family protein / calcium-binding EF hand family protein | chr1:19844790-19847533 FORWARD LENGTH=585	0	16.03	0	5	2	21	2	2	585	63.4	5.34	2.07	0	0	0	0	0	0	0	0	0	2.27	0	5	5	5	5	5	3	2	3	3	5	5	2	2	2	2	2	2	1
6.41237e+18	FALSE		High	IsMasterProtein	2981	AT1G53230.1	TEOSINTE BRANCHED 1, cycloidea and PCF transcription factor 3	>AT1G53230.1 | Symbols: TCP3 | TEOSINTE BRANCHED 1, cycloidea and PCF transcription factor 3 | chr1:19850260-19851435 REVERSE LENGTH=391	0	18.76	0	19	5	12	5	5	391	43	6.8	0	0	0	0		0							8	10	9	2		5							3	3	3	1		2
5.49366e+18	FALSE		High	IsMasterProtein	2827	AT1G53240.1	Lactate/malate dehydrogenase family protein	>AT1G53240.1 | Symbols: mMDH1 | Lactate/malate dehydrogenase family protein | chr1:19854966-19856802 REVERSE LENGTH=341	0	40.728	0	28	7	43	1	5	341	35.8	8.35	0	0	5.75	4.23	4.68	0	0	0	2.46	0	10.13	0	12	7	19	7	24	4	4	4	21	12	28	4	3	2	9	3	5	1
-1.31868e+18	FALSE		High	IsMasterProtein	1535	AT1G53280.1	Class I glutamine amidotransferase-like superfamily protein	>AT1G53280.1 | Symbols: | Class I glutamine amidotransferase-like superfamily protein | chr1:19864942-19867341 REVERSE LENGTH=438	0	11.197	0	5	2	22	2	2	438	47	7.85	0	0	0	1.82	0	0	1.63	0		0	1.96	0	5	5	5	5	3	3	5	3		5	5	3	3	3	2	2	1	1
2.67695e+18	FALSE		High	IsMasterProtein	2300	AT1G53310.3	phosphoenolpyruvate carboxylase 1	>AT1G53310.3 | Symbols: ATPPC1, PEPC1, ATPEPC1, PPC1 | phosphoenolpyruvate carboxylase 1 | chr1:19884261-19888070 REVERSE LENGTH=967;>AT1G53310.2 | Symbols: ATPPC1, PEPC1, ATPEPC1, PPC1 | phosphoenolpyruvate carboxylase 1 | chr1:19884261-19888070 REVERSE LENGTH=967;>AT1G53310.1 | Symbols: ATPPC1, PEPC1, ATPEPC1, PPC1 | phosphoenolpyruvate carboxylase 1 | chr1:19884261-19888070 REVERSE LENGTH=967	0	44.032	0	14	12	83	1	6	967	110.2	6.06	3.52	0	0	0	0	0	0	0	0	2.52	0	0	6	4	8	5	3	6	3	2	4	12	8	4	8	4	9	6	2	6
-9.10254e+18	FALSE		High	IsMasterProtein	19	AT1G53500.1	NAD-dependent epimerase/dehydratase family protein	>AT1G53500.1 | Symbols: MUM4, RHM2, ATRHM2, ATMUM4 | NAD-dependent epimerase/dehydratase family protein | chr1:19967157-19969239 REVERSE LENGTH=667	0	94.759	0	22	16	182	4	4	667	75.2	6.46	12.08	3.18	9.3	17.2	6.49	4.8	8.58	4.4	4.27	4.32	11.68	0	14	13	11	16	12	13	20	12	15	15	20	9	21	12	10	23	11	11
3.17556e+18	FALSE		High	IsMasterProtein	2399	AT1G53540.1	HSP20-like chaperones superfamily protein	>AT1G53540.1 | Symbols: | HSP20-like chaperones superfamily protein | chr1:19980510-19980983 FORWARD LENGTH=157	0	17.12	0	17	3	31	1	1	157	17.6	5.47	0	0	0	3.41	2.12	2.19	0	0	0	1.8	1.6	0	6	6	6	8	6	17	8	6	6	6	17	8	1	1	1	5	1	5
3.21481e+18	FALSE		High	IsMasterProtein	2404	AT1G53645.1	hydroxyproline-rich glycoprotein family protein	>AT1G53645.1 | Symbols: | hydroxyproline-rich glycoprotein family protein | chr1:20026434-20028587 REVERSE LENGTH=523	0	20.366	0	13	5	15	5	5	523	56.9	6.51	2.34	0	0	0		0			0				5	5	2	13		8			3				2	2	1	6		3
6.11099e+17	FALSE		Medium	IsMasterProtein	1892	AT1G53670.1	methionine sulfoxide reductase B 1	>AT1G53670.1 | Symbols: MSRB1, ATMSRB1 | methionine sulfoxide reductase B 1 | chr1:20036687-20038074 FORWARD LENGTH=202	0.028	1.982	163	5	1	1	0	1	202	22.6	8.95											0												5
3.33302e+18	FALSE		High	IsMasterProtein	2424	AT1G53720.1	cyclophilin 59	>AT1G53720.1 | Symbols: ATCYP59, CYP59 | cyclophilin 59 | chr1:20057012-20059508 FORWARD LENGTH=506	0.002	4.453	7	5	2	4	2	2	506	58.8	6.25			0	0											3	5											1	3
-3.07919e+18	FALSE		High	IsMasterProtein	1183	AT1G53750.1	regulatory particle triple-A 1A	>AT1G53750.1 | Symbols: RPT1A | regulatory particle triple-A 1A | chr1:20065921-20068324 REVERSE LENGTH=426	0	172.952	0	60	25	351	24	25	426	47.8	6.65	8.02	9.22	11.44	13.18	9.26	7.2	17.53	22.84	21.1	14.35	18.44	9.36	48	49	52	41	39	35	49	50	58	45	42	43	31	29	30	25	22	17
-2.80876e+18	FALSE		High	IsMasterProtein	1239	AT1G53850.2	20S proteasome alpha subunit E1	>AT1G53850.2 | Symbols: PAE1 | 20S proteasome alpha subunit E1 | chr1:20104131-20105792 REVERSE LENGTH=237;>AT1G53850.1 | Symbols: PAE1, ATPAE1 | 20S proteasome alpha subunit E1 | chr1:20104131-20105792 REVERSE LENGTH=237	0	104.173	0	64	16	236	2	2	237	25.9	4.75	11.33	10.95	10.81	0	5.45	1.73	32.01	13.34	22.79	5.92	8.07	5.24	56	38	56	24	30	24	64	64	64	48	47	38	23	20	24	8	9	10
4.85477e+18	FALSE		High	IsMasterProtein	2699	AT1G54000.1	GDSL-like Lipase/Acylhydrolase superfamily protein	>AT1G54000.1 | Symbols: | GDSL-like Lipase/Acylhydrolase superfamily protein | chr1:20154548-20156365 REVERSE LENGTH=391	0	19.971	0	14	5	19	3	3	391	43.2	7.11	1.82	0	1.92	1.87		0	0				0	0	6	2	6	6		2	2				8	8	3	1	3	3		2
6.58793e+18	FALSE		High	IsMasterProtein	3004	AT1G54010.1	GDSL-like Lipase/Acylhydrolase superfamily protein	>AT1G54010.1 | Symbols: | GDSL-like Lipase/Acylhydrolase superfamily protein | chr1:20158854-20160747 REVERSE LENGTH=386	0	59.672	0	41	12	68	10	10	386	43.1	8.07	1.82	0	3.94	3.9		0	0	0		1.65	1.97	1.62	16	4	29	22		4	16	3		20	32	8	7	2	11	8		4
-2.57291e+18	FALSE		High	IsMasterProtein	1275	AT1G54060.1	6B-interacting protein 1-like 1	>AT1G54060.1 | Symbols: ASIL1 | 6B-interacting protein 1-like 1 | chr1:20180972-20182123 FORWARD LENGTH=383	0	32.152	0	24	7	32	7	7	383	41.7	8.62	0	0	0	0	0	0		0		0	0	0	22	18	16	19	10	13		4		7	2	4	6	6	5	5	2	3
-5.41456e+18	FALSE		High	IsMasterProtein	737	AT1G54080.2	oligouridylate-binding protein 1A	>AT1G54080.2 | Symbols: UBP1A | oligouridylate-binding protein 1A | chr1:20183923-20186824 REVERSE LENGTH=430	0	30.647	0	19	6	53	0	2	430	47.8	7.36	2.15	5.89	4.21	4.81	1.69	1.62	0			0	0		14	10	14	14	11	19	5			5	10		8	7	6	7	5	9
5.59499e+18	FALSE		High	IsMasterProtein	2849	AT1G54090.1	exocyst subunit exo70 family protein D2	>AT1G54090.1 | Symbols: ATEXO70D2, EXO70D2 | exocyst subunit exo70 family protein D2 | chr1:20189737-20191605 FORWARD LENGTH=622	0	6.25	0	4	2	6	1	2	622	70.7	5.31							0		0	0	0								2		2	4	4
-4.18366e+18	FALSE		High	IsMasterProtein	971	AT1G54100.2	aldehyde dehydrogenase 7B4	>AT1G54100.2 | Symbols: ALDH7B4 | aldehyde dehydrogenase 7B4 | chr1:20195435-20198853 REVERSE LENGTH=508;>AT1G54100.1 | Symbols: ALDH7B4 | aldehyde dehydrogenase 7B4 | chr1:20195435-20198853 REVERSE LENGTH=508	0	23.673	0	11	5	15	5	5	508	54.2	5.54				0			0			1.89	5.04	0				2			2			7	11	2				1
7.32067e+18	FALSE		High	IsMasterProtein	3155	AT1G54170.1	CTC-interacting domain 3	>AT1G54170.1 | Symbols: CID3 | CTC-interacting domain 3 | chr1:20221353-20224919 REVERSE LENGTH=587	0	5.677	0	4	3	15	2	2	587	65.3	5.12	0	0	0	1.89	0	0	0		0	0	0		3	3	1	1	1	4	3		1	1	1		2	2	1	1	1	3
2.59566e+18	FALSE		High	IsMasterProtein	2282	AT1G54270.1	eif4a-2	>AT1G54270.1 | Symbols: EIF4A-2 | eif4a-2 | chr1:20260495-20262018 FORWARD LENGTH=412	0	226.243	0	69	28	527	0	6	412	46.7	5.68	36.37	16	14.1	37.15	24.36	20.55	24.15	22.51	15.78	28.04	32.42	12.22	64	54	58	55	46	57	54	45	53	61	61	44	50	33	35	52	35	37
-3.46233e+18	FALSE		High	IsMasterProtein	1112	AT1G54290.1	Translation initiation factor SUI1 family protein	>AT1G54290.1 | Symbols: | Translation initiation factor SUI1 family protein | chr1:20268710-20269390 REVERSE LENGTH=113	0	10.753	0	21	2	15	0	1	113	12.6	8.43	0			0	0	0	0	0		0	0		21			12	21	9	9	12		21	21		2			1	2	1
5.36737e+18	FALSE		Medium	IsMasterProtein	2797	AT1G54390.2	PHD finger protein-related	>AT1G54390.2 | Symbols: ING2 | PHD finger protein-related | chr1:20304833-20306943 REVERSE LENGTH=328	0.034	1.875	199	3	1	2	0	1	328	37	5.38	0					0							3					3							1					1
-1.82863e+18	FALSE		High	IsMasterProtein	1425	AT1G54500.1	Rubredoxin-like superfamily protein	>AT1G54500.1 | Symbols: | Rubredoxin-like superfamily protein | chr1:20357084-20357671 REVERSE LENGTH=195	0.001	4.716	3	6	1	9	1	1	195	21.9	6.79	0		0	0			0	0	0		0		6		6	6			6	6	6		6		1		2	1
-6.9449e+18	FALSE		High	IsMasterProtein	461	AT1G54520.1	unknown protein; FUNCTIONS IN: molecular_function unknown; INVOLVED IN: biological_process unknown; LOCATED IN: chloroplast; EXPRESSED IN: 24 plant structures; EXPRESSED DURING: 15 growth stages; CONTAINS InterPro DOMAIN/s: Protein of unknown function DUF1517 (InterPro:IPR010903); Has 276 Blast hits to 275 proteins in 83 species: Archae - 0; Bacteria - 108; Metazoa - 6; Fungi - 0; Plants - 113; V…	>AT1G54520.1 | Symbols: | unknown protein; FUNCTIONS IN: molecular_function unknown; INVOLVED IN: biological_process unknown; LOCATED IN: chloroplast; EXPRESSED IN: 24 plant structures; EXPRESSED DURING: 15 growth stages; CONTAINS InterPro DOMAIN/s: Protein of unknown function DUF1517 (InterPro:IPR010903); Has 276 Blast hits to 275 proteins in 83 species: Archae - 0; Bacteria - 108; Metazoa - 6; …	0	8.796	0	9	3	7	3	3	391	42.8	9.19	0		2	0		0				0	2.65		2		6	2		2				2	2		1		2	1		1
4.28096e+18	FALSE		Medium	IsMasterProtein	2601	AT1G54570.1	Esterase/lipase/thioesterase family protein	>AT1G54570.1 | Symbols: | Esterase/lipase/thioesterase family protein | chr1:20380649-20384953 REVERSE LENGTH=704	0.035	1.838	208	2	1	1	1	1	704	78.2	7.93											0												2
4.23458e+18	FALSE		High	IsMasterProtein	2592	AT1G54580.1	acyl carrier protein 2	>AT1G54580.1 | Symbols: ACP2 | acyl carrier protein 2 | chr1:20389572-20390770 FORWARD LENGTH=136	0.008	2.639	44	7	1	2	0	1	136	14.5	5.31				0						0						7						7						1
-4.41411e+18	FALSE		High	IsMasterProtein	929	AT1G54780.1	thylakoid lumen 18.3 kDa protein	>AT1G54780.1 | Symbols: TLP18.3 | thylakoid lumen 18.3 kDa protein | chr1:20439533-20440953 FORWARD LENGTH=285	0	17.566	0	19	5	26	5	5	285	31.1	8.84	0	0	0	0		0	0	0		0	0	0	16	8	19	11		6	3	6		12	12	2	5	2	5	3		1
5.38631e+18	FALSE		High	IsMasterProtein	2805	AT1G55020.1	lipoxygenase 1	>AT1G55020.1 | Symbols: LOX1, ATLOX1 | lipoxygenase 1 | chr1:20525798-20530143 FORWARD LENGTH=859	0	31.73	0	14	8	19	8	8	859	98	5.52	0			0						0	2.32	0	2			5						10	11	4	1			3
-2.33207e+18	FALSE		High	IsMasterProtein	1326	AT1G55140.1	Ribonuclease III family protein	>AT1G55140.1 | Symbols: | Ribonuclease III family protein | chr1:20572503-20574332 REVERSE LENGTH=237	0.006	2.916	29	5	1	2	1	1	237	26.3	9.54	0			0									5			5									1			1
-1.83591e+18	FALSE		High	IsMasterProtein	1423	AT1G55160.3	unknown protein; FUNCTIONS IN: molecular_function unknown; INVOLVED IN: biological_process unknown; LOCATED IN: mitochondrion, plastid; EXPRESSED IN: 22 plant structures; EXPRESSED DURING: 13 growth stages; BEST Arabidopsis thaliana protein match is: unknown protein (TAIR:AT2G19530.1); Has 63 Blast hits to 63 proteins in 14 species: Archae - 0; Bacteria - 0; Metazoa - 0; Fungi - 0; Plants - 63; V…	>AT1G55160.3 | Symbols: | unknown protein; FUNCTIONS IN: molecular_function unknown; INVOLVED IN: biological_process unknown; LOCATED IN: mitochondrion, plastid; EXPRESSED IN: 22 plant structures; EXPRESSED DURING: 13 growth stages; BEST Arabidopsis thaliana protein match is: unknown protein (TAIR:AT2G19530.1); Has 63 Blast hits to 63 proteins in 14 species: Archae - 0; Bacteria - 0; Metazoa - 0;…	0.001	5.141	3	6	1	2	0	1	213	23.8	9.64							0		0										6		6
-7.0905e+18	FALSE		High	IsMasterProtein	429	AT1G55170.1	unknown protein; BEST Arabidopsis thaliana protein match is: unknown protein (TAIR:AT3G14750.1); Has 13439 Blast hits to 8993 proteins in 828 species: Archae - 344; Bacteria - 1469; Metazoa - 6958; Fungi - 1008; Plants - 683; Viruses - 29; Other Eukaryotes - 2948 (source: NCBI BLink).	>AT1G55170.1 | Symbols: | unknown protein; BEST Arabidopsis thaliana protein match is: unknown protein (TAIR:AT3G14750.1); Has 13439 Blast hits to 8993 proteins in 828 species: Archae - 344; Bacteria - 1469; Metazoa - 6958; Fungi - 1008; Plants - 683; Viruses - 29; Other Eukaryotes - 2948 (source: NCBI BLink). | chr1:20580578-20581706 FORWARD LENGTH=283	0	20.197	0	17	5	20	5	5	283	33.1	7.03	0	0	0	0		0							17	17	17	8		9							5	5	6	2		2
-2.17333e+17	FALSE		High	IsMasterProtein	1732	AT1G55210.2	Disease resistance-responsive (dirigent-like protein) family protein	>AT1G55210.2 | Symbols: | Disease resistance-responsive (dirigent-like protein) family protein | chr1:20598057-20598620 REVERSE LENGTH=187;>AT1G55210.1 | Symbols: | Disease resistance-responsive (dirigent-like protein) family protein | chr1:20598057-20598620 REVERSE LENGTH=187	0.001	5.094	3	11	2	9	2	2	187	20.6	9.42	1.7	0		0		0							11	4		11		11							2	1		4		2
-4.52205e+18	FALSE		High	IsMasterProtein	907	AT1G55310.3	SC35-like splicing factor 33	>AT1G55310.3 | Symbols: SR33, SCL33, At-SCL33 | SC35-like splicing factor 33 | chr1:20630676-20632695 FORWARD LENGTH=300	0.002	4.473	7	4	1	6	0	1	300	34.7	11.66	0		0	1.62		0				0	0		4		4	4		4				4	4		1		1	1		1
2.26831e+18	FALSE		High	IsMasterProtein	2218	AT1G55325.2	RNA polymerase II transcription mediators	>AT1G55325.2 | Symbols: GCT | RNA polymerase II transcription mediators | chr1:20637594-20647714 FORWARD LENGTH=2001	0.001	4.628	6	1	2	2	0	2	2001	217.1	6.25			0	0											1	1											1	1
2.28126e+18	FALSE		High	IsMasterProtein	2220	AT1G55450.2	S-adenosyl-L-methionine-dependent methyltransferases superfamily protein	>AT1G55450.2 | Symbols: | S-adenosyl-L-methionine-dependent methyltransferases superfamily protein | chr1:20705274-20706825 REVERSE LENGTH=320	0.002	3.727	10	3	1	9	0	1	320	35.5	7.64	0	0	0				0	0	0	0	0	0	3	3	3				3	3	3	3	3	3	1	1	1
1.90049e+18	FALSE		High	IsMasterProtein	2140	AT1G55480.1	protein containing PDZ domain, a K-box domain, and a TPR region	>AT1G55480.1 | Symbols: ZKT | protein containing PDZ domain, a K-box domain, and a TPR region | chr1:20713822-20715351 FORWARD LENGTH=335	0	107.549	0	54	18	112	18	18	335	37.4	8.12	0	0	0	1.85			0	0	0	9.28	9.81	0	21	14	33	21			42	20	16	51	53	34	7	5	11	6
7.12475e+17	FALSE		High	IsMasterProtein	1914	AT1G55490.1	chaperonin 60 beta	>AT1G55490.1 | Symbols: CPN60B, LEN1 | chaperonin 60 beta | chr1:20715717-20718673 REVERSE LENGTH=600;>AT1G55490.2 | Symbols: CPN60B, LEN1 | chaperonin 60 beta | chr1:20715717-20718673 REVERSE LENGTH=600	0	383.752	0	60	47	855	10	10	600	63.8	6.51	73.62	47.54	66.39	56.68	49.54	18	57.71	21.15	36.62	59.71	81.79	31.2	58	56	59	56	48	48	49	49	47	56	56	48	93	76	86	81	53	52
3.07862e+18	FALSE		High	IsMasterProtein	2383	AT1G55500.2	evolutionarily conserved C-terminal region 4	>AT1G55500.2 | Symbols: ECT4 | evolutionarily conserved C-terminal region 4 | chr1:20719747-20722416 FORWARD LENGTH=599	0	21.071	0	8	4	23	0	2	599	65.9	7.72	1.79	0	0	4.58	1.82	2.18							6	6	4	8	2	2							4	6	3	6	3	1
-1.31263e+18	FALSE		Medium	IsMasterProtein	1540	AT1G55550.1	P-loop containing nucleoside triphosphate hydrolases superfamily protein	>AT1G55550.1 | Symbols: | P-loop containing nucleoside triphosphate hydrolases superfamily protein | chr1:20748915-20752862 FORWARD LENGTH=859	0.038	1.791	229	1	1	2	1	1	859	96.7	8.09	0												1												2
-7.20747e+18	FALSE		High	IsMasterProtein	408	AT1G55670.1	photosystem I subunit G	>AT1G55670.1 | Symbols: PSAG | photosystem I subunit G | chr1:20802874-20803356 REVERSE LENGTH=160	0	40.282	0	22	7	86	7	7	160	17.1	9.57	4.73	0	8.65	1.8	2.55	0	7.59	0	1.6	3.46	5.03	3.9	22	16	22	22	16	16	16	16	16	16	16	16	10	4	17	10	3	3
6.47364e+17	FALSE		High	IsMasterProtein	1901	AT1G55860.1	ubiquitin-protein ligase 1	>AT1G55860.1 | Symbols: UPL1 | ubiquitin-protein ligase 1 | chr1:20879900-20895393 REVERSE LENGTH=3930	0	193.265	0	14	45	353	0	9	3930	432.3	5.21	11.61	4.54	1.63	1.83	10.12	5.81	1.84	1.73	1.72	0	5.84	0	11	8	7	4	4	6	8	10	8	2	4	2	52	39	36	18	20	39
6.94299e+18	FALSE		High	IsMasterProtein	3076	AT1G55890.1	Tetratricopeptide repeat (TPR)-like superfamily protein	>AT1G55890.1 | Symbols: | Tetratricopeptide repeat (TPR)-like superfamily protein | chr1:20901364-20902560 FORWARD LENGTH=398	0.002	3.723	10	4	2	6	2	2	398	45	8.78		0	0	0						0	0			2	2	2						2	2			1	1	2
-7.6283e+18	FALSE		High	IsMasterProtein	316	AT1G55900.1	Haloacid dehalogenase-like hydrolase (HAD) superfamily protein	>AT1G55900.1 | Symbols: TIM50, emb1860 | Haloacid dehalogenase-like hydrolase (HAD) superfamily protein | chr1:20903163-20905420 FORWARD LENGTH=376	0	8.365	0	11	3	10	0	3	376	42.6	9.26	0	0	0	0		0					0		4	4	4	4		11					3		1	3	1	1		3
-3.18051e+18	FALSE		High	IsMasterProtein	1161	AT1G56050.1	GTP-binding protein-related	>AT1G56050.1 | Symbols: | GTP-binding protein-related | chr1:20963793-20966181 FORWARD LENGTH=421	0	38.406	0	22	7	58	7	7	421	45.6	5.97	1.71	0	0	0	0	0	0	0	0	2.15	4	0	14	5	10	13	3	8	12	6	8	17	22	6	5	4	4	6	2	3
3.72716e+18	FALSE		High	IsMasterProtein	2506	AT1G56070.1	Ribosomal protein S5/Elongation factor G/III/V family protein	>AT1G56070.1 | Symbols: LOS1 | Ribosomal protein S5/Elongation factor G/III/V family protein | chr1:20968245-20971077 REVERSE LENGTH=843	0	496.185	0	65	48	927	30	48	843	93.8	6.25	46.66	41.32	48.96	79.36	60.68	34.48	31.76	50.95	29.03	72.88	67.49	43.08	50	49	43	52	44	36	49	38	46	54	52	45	82	80	75	86	57	62
6.12367e+18	FALSE		High	IsMasterProtein	2939	AT1G56110.1	homolog of nucleolar protein NOP56	>AT1G56110.1 | Symbols: NOP56 | homolog of nucleolar protein NOP56 | chr1:20984544-20986893 REVERSE LENGTH=522	0	97.364	0	38	18	229	8	18	522	58.6	8.7	2.01	6.08	8.59	9.77	7.7	7.71	7.52	8.04	5.13	11.45	12.64	4.11	27	23	27	32	31	23	20	15	22	26	28	22	21	14	21	22	21	28
4.0757e+18	FALSE		High	IsMasterProtein	2564	AT1G56190.1	Phosphoglycerate kinase family protein	>AT1G56190.1 | Symbols: | Phosphoglycerate kinase family protein | chr1:21028403-21030454 FORWARD LENGTH=478	0	117.245	0	37	15	152	0	3	478	49.9	8.27	18.5	2.08	46.95	2.06	1.79	0	4.03	2.07	1.91	8.88	10.72	1.95	31	18	37	21	15	13	22	12	17	27	35	15	18	10	35	13	6	4
-5.71749e+18	FALSE		High	IsMasterProtein	680	AT1G56200.1	embryo defective 1303	>AT1G56200.1 | Symbols: emb1303 | embryo defective 1303 | chr1:21030852-21031886 FORWARD LENGTH=154	0	6.108	0	8	1	22	0	1	154	16	9.25	0	0	0	0	0	0		0	0	0	2.05	0	8	8	8	8	8	8		8	8	8	8	8	2	3	2	3	1	2
-8.00685e+18	FALSE		High	IsMasterProtein	225	AT1G56330.1	secretion-associated RAS 1B	>AT1G56330.1 | Symbols: SAR1, ATSAR1, ATSARA1B, ATSAR1B, SAR1B | secretion-associated RAS 1B | chr1:21086845-21088478 REVERSE LENGTH=193	0	87.766	0	51	10	125	1	10	193	22	7.05	7.15	1.62	2.55	7.22	2.49	0	6.97	1.77	4.99	17.22	12.28	0	42	39	29	50	30	33	40	35	35	46	51	39	9	7	7	13	7	5
2.44229e+18	FALSE		High	IsMasterProtein	2252	AT1G56420.1	unknown protein; BEST Arabidopsis thaliana protein match is: unknown protein (TAIR:AT1G12530.1); Has 58 Blast hits to 58 proteins in 16 species: Archae - 0; Bacteria - 2; Metazoa - 0; Fungi - 0; Plants - 54; Viruses - 0; Other Eukaryotes - 2 (source: NCBI BLink).	>AT1G56420.1 | Symbols: | unknown protein; BEST Arabidopsis thaliana protein match is: unknown protein (TAIR:AT1G12530.1); Has 58 Blast hits to 58 proteins in 16 species: Archae - 0; Bacteria - 2; Metazoa - 0; Fungi - 0; Plants - 54; Viruses - 0; Other Eukaryotes - 2 (source: NCBI BLink). | chr1:21122772-21124234 REVERSE LENGTH=183	0.008	2.764	40	10	1	1	1	1	183	20.4	5.39				0												10												1
8.74638e+18	FALSE		High	IsMasterProtein	3415	AT1G56450.1	20S proteasome beta subunit G1	>AT1G56450.1 | Symbols: PBG1 | 20S proteasome beta subunit G1 | chr1:21141970-21144186 FORWARD LENGTH=246	0	38.349	0	47	7	50	7	7	246	27.6	6.55	4.91	4.55	6.45	4.19	0	4.8	5.59	5.06	7.42	2.48	5.34	3.71	26	26	30	13	20	20	39	28	34	20	26	20	5	4	6	2	3	4
-3.47665e+18	FALSE		High	IsMasterProtein	1109	AT1G56500.1	haloacid dehalogenase-like hydrolase family protein	>AT1G56500.1 | Symbols: | haloacid dehalogenase-like hydrolase family protein | chr1:21159775-21167092 FORWARD LENGTH=1055	0	8.577	0	3	3	7	3	3	1055	114.3	5.63			0							0	0				2							3	2				2
-2.82395e+18	FALSE		High	IsMasterProtein	1236	AT1G57720.2	Translation elongation factor EF1B, gamma chain	>AT1G57720.2 | Symbols: | Translation elongation factor EF1B, gamma chain | chr1:21377873-21380114 FORWARD LENGTH=413;>AT1G57720.1 | Symbols: | Translation elongation factor EF1B, gamma chain | chr1:21377873-21380114 FORWARD LENGTH=413	0	105.52	0	48	17	156	11	11	413	46.4	5.71	0	1.74	1.96	5.87	2.04	0	2.26	0	0	4.09	18.76	0	25	27	23	28	14	14	20	20	21	36	47	19	13	13	12	12	9	4
5.05449e+18	FALSE		High	IsMasterProtein	2737	AT1G57770.1	FAD/NAD(P)-binding oxidoreductase family protein	>AT1G57770.1 | Symbols: | FAD/NAD(P)-binding oxidoreductase family protein | chr1:21395254-21398135 FORWARD LENGTH=574	0	6.075	0	3	2	3	2	2	574	61.7	6.98										0	0											3	2
-5.58104e+18	FALSE		High	IsMasterProtein	697	AT1G57860.1	Translation protein SH3-like family protein	>AT1G57860.1 | Symbols: | Translation protein SH3-like family protein | chr1:21430034-21430827 REVERSE LENGTH=164;>AT1G57660.1 | Symbols: | Translation protein SH3-like family protein | chr1:21355567-21356364 FORWARD LENGTH=164	0	67.547	0	57	10	179	1	10	164	18.7	10.52	1.63	7.91	8.39	17.08	12.81	9.98	1.86	0	3.94	1.92	2.23	1.65	33	52	57	52	52	52	25	17	17	23	33	27	16	23	18	19	19	22
-1.17916e+18	FALSE		High	IsMasterProtein	1562	AT1G58080.1	ATP phosphoribosyl transferase 1	>AT1G58080.1 | Symbols: ATATP-PRT1, HISN1A, ATP-PRT1 | ATP phosphoribosyl transferase 1 | chr1:21504562-21507429 REVERSE LENGTH=411	0	9.839	0	8	2	8	1	1	411	44.5	6.43	0	0	0		0				0	0	0		3	3	3		3				3	3	8		1	1	1		1
5.34463e+18	FALSE		High	IsMasterProtein	2791	AT1G58110.1	Basic-leucine zipper (bZIP) transcription factor family protein	>AT1G58110.1 | Symbols: | Basic-leucine zipper (bZIP) transcription factor family protein | chr1:21515919-21517374 REVERSE LENGTH=374;>AT1G58110.2 | Symbols: | Basic-leucine zipper (bZIP) transcription factor family protein | chr1:21515919-21517374 REVERSE LENGTH=374	0	25.435	0	23	7	29	7	7	374	42.1	9.32	3.51	0	3.49	1.85	0	5.6	0				1.99		12	13	13	8	10	21	4				3		5	5	4	3	3	7
7.14899e+18	FALSE		High	IsMasterProtein	3113	AT1G58270.1	TRAF-like family protein	>AT1G58270.1 | Symbols: ZW9 | TRAF-like family protein | chr1:21612394-21614089 REVERSE LENGTH=396	0.002	3.987	9	4	1	2	1	1	396	45	5.82				0							0					4							4					1
3.06964e+18	FALSE		High	IsMasterProtein	2380	AT1G58380.1	Ribosomal protein S5 family protein	>AT1G58380.1 | Symbols: XW6 | Ribosomal protein S5 family protein | chr1:21689115-21690085 FORWARD LENGTH=284	0	134.039	0	58	21	367	0	6	284	30.7	10.26	15.35	7.53	5.66	19.35	18.04	11.14	1.92	3.63	3.47	5.96	6.15	3.32	55	41	49	51	48	58	29	28	33	34	37	29	44	28	40	48	33	46
-7.44981e+18	FALSE		High	IsMasterProtein	363	AT1G59610.1	dynamin-like 3	>AT1G59610.1 | Symbols: ADL3, CF1, DRP2B, DL3 | dynamin-like 3 | chr1:21893413-21900780 FORWARD LENGTH=920	0	218.425	0	49	41	297	16	16	920	100.2	9.04	17.82	3.28	3.67	17.44	3.62	5.49	7.71	3.56	1.72	13.4	47.5	3.46	37	13	14	35	11	10	24	8	11	31	46	20	44	13	11	42	11	10
-8.12015e+18	FALSE		High	IsMasterProtein	206	AT1G59870.1	ABC-2 and Plant PDR ABC-type transporter family protein	>AT1G59870.1 | Symbols: PEN3, PDR8, ATPDR8, ABCG36, ATABCG36 | ABC-2 and Plant PDR ABC-type transporter family protein | chr1:22034661-22039844 FORWARD LENGTH=1469	0	189.347	0	26	36	432	16	36	1469	165	7.9	21.61	11.1	10.79	12.47	15.4	7.55	14.17	7.19	9.51	13.4	12.27	5.89	23	20	20	17	14	20	17	17	17	20	17	15	44	41	40	36	27	44
-5.92501e+17	FALSE		High	IsMasterProtein	1666	AT1G59890.2	SIN3-like 5	>AT1G59890.2 | Symbols: SNL5 | SIN3-like 5 | chr1:22044326-22050670 FORWARD LENGTH=1167	0	57.256	0	16	16	58	0	13	1167	132.9	5.85	2.15	0	0	0		0	0	0	0	0	0		10	10	8	4		2	2	2	1	1	2		14	12	10	5		2
6.68529e+18	FALSE		High	IsMasterProtein	3026	AT1G59900.1	pyruvate dehydrogenase complex E1 alpha subunit	>AT1G59900.1 | Symbols: AT-E1 ALPHA, E1 ALPHA | pyruvate dehydrogenase complex E1 alpha subunit | chr1:22051368-22053660 FORWARD LENGTH=389	0	14.038	0	13	4	6	2	2	389	43	7.49			0							0	0				3							7	10				1
-2.86893e+18	FALSE		High	IsMasterProtein	1228	AT1G59990.1	DEA(D/H)-box RNA helicase family protein	>AT1G59990.1 | Symbols: | DEA(D/H)-box RNA helicase family protein | chr1:22090369-22092885 REVERSE LENGTH=581	0	6.872	0	6	2	6	2	2	581	64.7	6.1				0						0	0					6						6	2					3
-5.39789e+18	FALSE		Medium	IsMasterProtein	740	AT1G60080.1	3'-5'-exoribonuclease family protein	>AT1G60080.1 | Symbols: | 3'-5'-exoribonuclease family protein | chr1:22152605-22154339 REVERSE LENGTH=302	0.014	2.332	77	4	1	5	1	1	302	32.7	5.1				0					0	0	0	0				4					4	4	4	4				1
-5.12773e+18	FALSE		Medium	IsMasterProtein	792	AT1G60095.1	Mannose-binding lectin superfamily protein	>AT1G60095.1 | Symbols: | Mannose-binding lectin superfamily protein | chr1:22160099-22162265 FORWARD LENGTH=531	0.035	1.827	211	4	1	1	1	1	531	59.1	5.72												0												4
-7.37926e+18	FALSE		High	IsMasterProtein	372	AT1G60170.1	pre-mRNA processing ribonucleoprotein binding region-containing protein	>AT1G60170.1 | Symbols: emb1220 | pre-mRNA processing ribonucleoprotein binding region-containing protein | chr1:22193008-22195177 FORWARD LENGTH=485	0	14.171	0	11	4	12	4	4	485	52.6	5.78	0	0	0	0	0	0							7	9	6	10	4	3							2	3	2	3	1	1
7.59572e+18	FALSE		Medium	IsMasterProtein	3207	AT1G60430.1	actin-related protein C3	>AT1G60430.1 | Symbols: ARPC3 | actin-related protein C3 | chr1:22264797-22265682 REVERSE LENGTH=174;>AT1G60430.2 | Symbols: ARPC3 | actin-related protein C3 | chr1:22264797-22265682 REVERSE LENGTH=174	0.028	1.973	163	4	1	2	1	1	174	19.5	7.85	0											0	4											4	1
-9.19035e+18	FALSE		High	IsMasterProtein	7	AT1G60550.1	enoyl-CoA hydratase/isomerase D	>AT1G60550.1 | Symbols: ECHID, DHNS | enoyl-CoA hydratase/isomerase D | chr1:22305988-22308092 REVERSE LENGTH=337	0.007	2.842	35	3	1	1	1	1	337	37	7.25			0												3												1
-3.60092e+17	FALSE		High	IsMasterProtein	1705	AT1G60650.2	RNA-binding (RRM/RBD/RNP motifs) family protein with retrovirus zinc finger-like domain	>AT1G60650.2 | Symbols: | RNA-binding (RRM/RBD/RNP motifs) family protein with retrovirus zinc finger-like domain | chr1:22340089-22342148 FORWARD LENGTH=292;>AT1G60650.1 | Symbols: | RNA-binding (RRM/RBD/RNP motifs) family protein with retrovirus zinc finger-like domain | chr1:22340089-22342148 FORWARD LENGTH=292	0	152.429	0	70	22	203	22	22	292	34.4	8.38	7.5	11.65	6.01	8.98	12.1	6.22	0	0	0	0	0	0	57	51	49	50	64	70	17	11	7	7	21	7	28	31	26	28	30	38
8.71399e+18	FALSE		Medium	IsMasterProtein	3407	AT1G60660.1	cytochrome B5-like protein	>AT1G60660.1 | Symbols: B5 #5, ATCB5LP, CB5LP | cytochrome B5-like protein | chr1:22342589-22342954 REVERSE LENGTH=121	0.03	1.951	172	11	1	1	1	1	121	13.7	5.78									0												11
3.37897e+18	FALSE		High	IsMasterProtein	2435	AT1G60770.1	Tetratricopeptide repeat (TPR)-like superfamily protein	>AT1G60770.1 | Symbols: | Tetratricopeptide repeat (TPR)-like superfamily protein | chr1:22366959-22368648 REVERSE LENGTH=491	0	5.553	1	3	1	7	1	1	491	55.9	8.85	0		0	1.82		0			0	2.12	0		3		3	3		3			3	3	3		1		1	1		1
-3.74298e+18	FALSE		High	IsMasterProtein	1049	AT1G60780.1	Clathrin adaptor complexes medium subunit family protein	>AT1G60780.1 | Symbols: HAP13 | Clathrin adaptor complexes medium subunit family protein | chr1:22369289-22371885 REVERSE LENGTH=428	0	6.749	0	8	3	14	2	3	428	49	6.37	0		0	0	0	0	0		0	0	0		4		2	8	2	2	2		2	4	2		3		1	3	1	1
-8.75818e+18	FALSE		High	IsMasterProtein	94	AT1G60900.1	U2 snRNP auxilliary factor, large subunit, splicing factor	>AT1G60900.1 | Symbols: | U2 snRNP auxilliary factor, large subunit, splicing factor | chr1:22424008-22427806 FORWARD LENGTH=589	0	41.381	0	21	8	64	3	6	589	66.3	9.14	0	0	0	5.04	0	0	0	0	0	5.96	1.79	1.78	3	3	1	21	3	16	3	3	3	18	18	9	3	6	3	10	2	7
-9.22147e+18	FALSE		High	IsMasterProtein	2	AT1G61150.1	LisH and RanBPM domains containing protein	>AT1G61150.1 | Symbols: | LisH and RanBPM domains containing protein | chr1:22542928-22544355 FORWARD LENGTH=243	0	10.543	0	29	4	13	0	4	243	27.8	4.72	1.87	1.76	0						0		0		7	29	14						7		7		3	5	3
2.12031e+18	FALSE		High	IsMasterProtein	2181	AT1G61520.1	photosystem I light harvesting complex gene 3	>AT1G61520.1 | Symbols: LHCA3 | photosystem I light harvesting complex gene 3 | chr1:22700152-22701149 FORWARD LENGTH=273;>AT1G61520.3 | Symbols: LHCA3 | photosystem I light harvesting complex gene 3 | chr1:22700152-22701149 FORWARD LENGTH=273	0	84.075	0	44	7	182	1	7	273	29.2	8.68	24.14	5.67	5.36	17.08	7.84	10.07	7.28	12.81	10.19	21.59	12.57	7.63	27	27	27	27	23	27	44	23	27	27	27	23	25	14	15	17	11	15
-4.37188e+18	FALSE		High	IsMasterProtein	940	AT1G61570.1	translocase of the inner mitochondrial membrane 13	>AT1G61570.1 | Symbols: TIM13 | translocase of the inner mitochondrial membrane 13 | chr1:22718897-22719473 REVERSE LENGTH=87	0	8.403	0	33	2	14	2	2	87	9.4	5.36	0		0	0	0		0		0	0	0	0	33		22	33	11		22		33	22	33	22	2		1	2	1
-5.87762e+18	FALSE		High	IsMasterProtein	657	AT1G61580.1	R-protein L3 B	>AT1G61580.1 | Symbols: RPL3B, ARP2 | R-protein L3 B | chr1:22720833-22722402 REVERSE LENGTH=390	0	70.837	0	26	13	274	4	4	390	44.5	10.11	21.89	24.61	21.47	29.64	22.15	24.01	13.57	13.74	18.3	19.93	12.66	11.16	19	19	19	25	19	21	15	12	17	19	14	15	25	24	23	30	20	37
3.91068e+18	FALSE		High	IsMasterProtein	2540	AT1G61730.1	DNA-binding storekeeper protein-related transcriptional regulator	>AT1G61730.1 | Symbols: | DNA-binding storekeeper protein-related transcriptional regulator | chr1:22793447-22794577 REVERSE LENGTH=376	0	7.002	0	7	3	8	3	3	376	40.9	5.55							0		0	0	0								2		5	5	7
-7.1025e+18	FALSE		Medium	IsMasterProtein	427	AT1G61790.1	Oligosaccharyltransferase complex/magnesium transporter family protein	>AT1G61790.1 | Symbols: | Oligosaccharyltransferase complex/magnesium transporter family protein | chr1:22814390-22815430 FORWARD LENGTH=346	0.026	2.031	151	5	1	1	1	1	346	38.8	9.31									0												5
-1.91448e+18	FALSE		High	IsMasterProtein	1406	AT1G61870.1	pentatricopeptide repeat 336	>AT1G61870.1 | Symbols: PPR336 | pentatricopeptide repeat 336 | chr1:22865326-22866552 REVERSE LENGTH=408	0	12.898	0	13	4	16	3	4	408	45.7	8.57	0	0	0	0	0	0				0		0	7	6	6	9	2	2				2		4	2	2	3	4	2	1
1.47379e+18	FALSE		High	IsMasterProtein	2065	AT1G62020.1	Coatomer, alpha subunit	>AT1G62020.1 | Symbols: | Coatomer, alpha subunit | chr1:22919814-22923728 FORWARD LENGTH=1216	0	101.654	0	24	26	156	10	10	1216	136.5	6.98	1.84	0	0	3.35	1.6	0	0	0	0	2.01	5.61	0	11	7	10	10	5	9	8	6	7	12	16	9	17	12	17	10	8	11
2.4451e+18	FALSE		Medium	IsMasterProtein	2254	AT1G62150.1	Mitochondrial transcription termination factor family protein	>AT1G62150.1 | Symbols: | Mitochondrial transcription termination factor family protein | chr1:22970198-22971589 REVERSE LENGTH=463	0.019	2.142	107	2	1	3	1	1	463	52	8.51											0	0											2	2
-4.98224e+18	FALSE		High	IsMasterProtein	823	AT1G62300.1	WRKY family transcription factor	>AT1G62300.1 | Symbols: WRKY6, ATWRKY6 | WRKY family transcription factor | chr1:23016887-23019155 REVERSE LENGTH=553	0.001	4.973	3	5	2	3	2	2	553	60.6	6.32	0	0											2	5											1	2
3.75555e+18	FALSE		High	IsMasterProtein	2512	AT1G62380.1	ACC oxidase 2	>AT1G62380.1 | Symbols: ACO2, ATACO2 | ACC oxidase 2 | chr1:23082340-23084068 FORWARD LENGTH=320	0	7.959	0	9	2	9	2	2	320	36.2	5.12					0	0				0	0	0					6	6				9	6	6					1	1
-4.58243e+18	FALSE		High	IsMasterProtein	895	AT1G62390.1	Octicosapeptide/Phox/Bem1p (PB1) domain-containing protein / tetratricopeptide repeat (TPR)-containing protein	>AT1G62390.1 | Symbols: Phox2 | Octicosapeptide/Phox/Bem1p (PB1) domain-containing protein / tetratricopeptide repeat (TPR)-containing protein | chr1:23084632-23086887 REVERSE LENGTH=751	0	65.588	0	21	11	102	11	11	751	82.7	5.62	1.62	0	4.27	5.84	2.09	4.29	0	0	0	4.28	5.99	0	18	17	13	13	10	15	13	8	9	16	10	9	12	11	8	13	6	9
6.2325e+18	FALSE		High	IsMasterProtein	2956	AT1G62640.2	3-ketoacyl-acyl carrier protein synthase III	>AT1G62640.2 | Symbols: KAS III | 3-ketoacyl-acyl carrier protein synthase III | chr1:23192502-23194737 FORWARD LENGTH=404;>AT1G62640.1 | Symbols: KAS III | 3-ketoacyl-acyl carrier protein synthase III | chr1:23192502-23194737 FORWARD LENGTH=404	0	15.778	0	14	4	21	4	4	404	42.8	7.36	1.7	0	0	1.71	0	0	0	0	0	0	0	0	5	11	11	3	2	3	6	3	3	9	6	3	3	4	3	1	1	1
7.95811e+18	FALSE		High	IsMasterProtein	3277	AT1G62660.1	Glycosyl hydrolases family 32 protein	>AT1G62660.1 | Symbols: | Glycosyl hydrolases family 32 protein | chr1:23199949-23203515 FORWARD LENGTH=648	0	5.743	0	4	2	7	2	2	648	72.2	5.6			0		0	0	0		0	0					2		2	2	2		2	2					1		1	2
8.48872e+18	FALSE		High	IsMasterProtein	3363	AT1G62740.1	stress-inducible protein, putative	>AT1G62740.1 | Symbols: Hop2 | stress-inducible protein, putative | chr1:23231026-23233380 FORWARD LENGTH=571	0	55.2	0	23	11	43	9	9	571	64.5	6.18	0	0	0	0	0	0	0	0	0	8.68	6.07	0	2	2	2	5	6	2	6	2	2	16	18	11	2	1	1	4	3	1
1.9656e+18	FALSE		High	IsMasterProtein	2154	AT1G62750.1	Translation elongation factor EFG/EF2 protein	>AT1G62750.1 | Symbols: ATSCO1, ATSCO1/CPEF-G, SCO1 | Translation elongation factor EFG/EF2 protein | chr1:23233622-23236321 REVERSE LENGTH=783	0	71.047	0	30	20	92	20	20	783	86	5.6	5.27	1.62	3.5	0	0		0	1.75	0	1.89	1.66	1.61	11	7	21	12	4		8	7	3	18	20	4	10	5	18	7	3
2.24325e+18	FALSE		High	IsMasterProtein	2210	AT1G62780.1	unknown protein; FUNCTIONS IN: molecular_function unknown; INVOLVED IN: biological_process unknown; LOCATED IN: chloroplast, chloroplast stroma; EXPRESSED IN: 22 plant structures; EXPRESSED DURING: 14 growth stages; Has 94 Blast hits to 94 proteins in 35 species: Archae - 6; Bacteria - 10; Metazoa - 21; Fungi - 2; Plants - 48; Viruses - 0; Other Eukaryotes - 7 (source: NCBI BLink).	>AT1G62780.1 | Symbols: | unknown protein; FUNCTIONS IN: molecular_function unknown; INVOLVED IN: biological_process unknown; LOCATED IN: chloroplast, chloroplast stroma; EXPRESSED IN: 22 plant structures; EXPRESSED DURING: 14 growth stages; Has 94 Blast hits to 94 proteins in 35 species: Archae - 6; Bacteria - 10; Metazoa - 21; Fungi - 2; Plants - 48; Viruses - 0; Other Eukaryotes - 7 (source: N…	0	38.965	0	32	8	59	8	8	237	27.2	5.9	4.16	0	0	0		0	1.62	0	0	1.96	0	0	25	22	22	21		5	25	14	18	25	22	14	8	6	6	7		1
-7.86783e+18	FALSE		High	IsMasterProtein	264	AT1G62820.1	Calcium-binding EF-hand family protein	>AT1G62820.1 | Symbols: | Calcium-binding EF-hand family protein | chr1:23263822-23264268 REVERSE LENGTH=148	0	44.685	0	55	8	97	2	2	148	16.6	5.02	4.3	0	2.1	3.67	1.66	0	0	0	0	1.91	1.81	0	36	26	49	55	45	45	29	37	26	31	12	20	12	7	8	12	11	15
-4.80713e+18	FALSE		High	IsMasterProtein	860	AT1G62840.1	Protein of unknown function (DUF1442)	>AT1G62840.1 | Symbols: | Protein of unknown function (DUF1442) | chr1:23271481-23272407 FORWARD LENGTH=224	0	15.585	0	19	4	13	3	4	224	24.6	7.43							2.19	2.61	1.76										16	15	16
8.17711e+18	FALSE		High	IsMasterProtein	3320	AT1G63000.1	nucleotide-rhamnose synthase/epimerase-reductase	>AT1G63000.1 | Symbols: NRS/ER, UER1 | nucleotide-rhamnose synthase/epimerase-reductase | chr1:23342510-23343859 FORWARD LENGTH=301	0	46.749	0	29	9	92	7	7	301	33.6	5.97	3.94	1.72	2.14	7.46	1.75	3.67	5.48	2.15	1.99	3.59	7.96	0	23	20	18	26	12	14	26	12	23	19	29	10	8	7	6	11	4	5
2.22704e+18	FALSE		High	IsMasterProtein	2208	AT1G63160.1	replication factor C 2	>AT1G63160.1 | Symbols: RFC2 | replication factor C 2 | chr1:23422068-23423771 REVERSE LENGTH=333	0	10.407	0	10	3	5	3	3	333	36.7	7.71	0	0	0	0									3	4	4	7									1	1	1	2
-8.5309e+18	FALSE		Medium	IsMasterProtein	133	AT1G63360.1	Disease resistance protein (CC-NBS-LRR class) family	>AT1G63360.1 | Symbols: | Disease resistance protein (CC-NBS-LRR class) family | chr1:23499515-23502169 REVERSE LENGTH=884	0.027	2.02	153	1	1	7	1	1	884	101	7.21		0	1.65	1.68	0	0					0			1	1	1	1	1					1			1	1	2	1	1
-8.51666e+18	FALSE		Medium	IsMasterProtein	135	AT1G63480.1	AT hook motif DNA-binding family protein	>AT1G63480.1 | Symbols: | AT hook motif DNA-binding family protein | chr1:23539872-23541685 REVERSE LENGTH=361	0.011	2.448	57	3	1	3	1	1	361	38.3	8.69	0	0	0										3	3	3										1	1	1
7.34205e+18	FALSE		High	IsMasterProtein	3159	AT1G63660.1	GMP synthase (glutamine-hydrolyzing), putative / glutamine amidotransferase, putative	>AT1G63660.1 | Symbols: | GMP synthase (glutamine-hydrolyzing), putative / glutamine amidotransferase, putative | chr1:23604127-23607080 REVERSE LENGTH=534	0	17.301	0	12	5	8	1	5	534	59.3	6.54			0				0			0	0				3				3			4	9				1
-7.86312e+18	FALSE		High	IsMasterProtein	265	AT1G63680.1	acid-amino acid ligases;ligases;ATP binding;ATP binding;ligases	>AT1G63680.1 | Symbols: ATMURE, PDE316, MURE | acid-amino acid ligases;ligases;ATP binding;ATP binding;ligases | chr1:23614461-23617247 FORWARD LENGTH=772	0	64.777	0	24	13	118	13	13	772	85.5	4.69	4.56	0	4.55	5.65	2.44	0	2.43	0	2.34	8.68	5.47	0	20	13	17	16	11	11	10	12	9	20	12	12	13	9	12	11	7	7
4.18267e+18	FALSE		High	IsMasterProtein	2584	AT1G63770.5	Peptidase M1 family protein	>AT1G63770.5 | Symbols: | Peptidase M1 family protein | chr1:23657791-23664243 REVERSE LENGTH=1013	0.001	4.731	3	2	2	4	0	2	1013	113.9	6.79	0		0							0		0	1		2							1		1	1		1
-2.70844e+18	FALSE		Medium	IsMasterProtein	1257	AT1G63780.1	Ribosomal RNA processing Brix domain protein	>AT1G63780.1 | Symbols: IMP4 | Ribosomal RNA processing Brix domain protein | chr1:23665045-23667243 REVERSE LENGTH=294	0.04	1.766	241	5	1	1	1	1	294	34.1	9.35						0												5												1
3.23815e+18	FALSE		High	IsMasterProtein	2409	AT1G63810.1	CONTAINS InterPro DOMAIN/s: Nrap protein (InterPro:IPR005554); Has 396 Blast hits to 382 proteins in 182 species: Archae - 3; Bacteria - 2; Metazoa - 142; Fungi - 146; Plants - 43; Viruses - 0; Other Eukaryotes - 60 (source: NCBI BLink).	>AT1G63810.1 | Symbols: | CONTAINS InterPro DOMAIN/s: Nrap protein (InterPro:IPR005554); Has 396 Blast hits to 382 proteins in 182 species: Archae - 3; Bacteria - 2; Metazoa - 142; Fungi - 146; Plants - 43; Viruses - 0; Other Eukaryotes - 60 (source: NCBI BLink). | chr1:23669690-23675542 REVERSE LENGTH=1053	0.007	2.835	35	1	1	1	1	1	1053	120.1	6.86				0												1												1
2.77895e+18	FALSE		High	IsMasterProtein	2320	AT1G63940.2	monodehydroascorbate reductase 6	>AT1G63940.2 | Symbols: MDAR6 | monodehydroascorbate reductase 6 | chr1:23730095-23733534 FORWARD LENGTH=493	0	41.724	0	30	11	46	0	11	493	53.3	8.02	2.06	0	1.89	0	0	0	0	0		1.69	1.72	0	10	4	26	8	3	2	5	2		8	14	2	8	3	11	5	2	1
2.9936e+18	FALSE		High	IsMasterProtein	2365	AT1G63970.1	isoprenoid F	>AT1G63970.1 | Symbols: ISPF, MECPS | isoprenoid F | chr1:23738923-23740336 REVERSE LENGTH=231	0	20.242	0	32	6	38	0	6	231	24.8	8.79	0	1.81	1.65	0	1.8	0	0	0	0	0	1.98	0	14	9	14	14	10	18	13	5	9	17	24	5	3	2	3	5	2	6
1.72724e+18	FALSE		High	IsMasterProtein	2108	AT1G64050.1	unknown protein; Has 524 Blast hits to 342 proteins in 101 species: Archae - 0; Bacteria - 106; Metazoa - 106; Fungi - 24; Plants - 25; Viruses - 0; Other Eukaryotes - 263 (source: NCBI BLink).	>AT1G64050.1 | Symbols: | unknown protein; Has 524 Blast hits to 342 proteins in 101 species: Archae - 0; Bacteria - 106; Metazoa - 106; Fungi - 24; Plants - 25; Viruses - 0; Other Eukaryotes - 263 (source: NCBI BLink). | chr1:23762584-23765714 FORWARD LENGTH=668	0	43.298	0	23	10	71	1	10	668	72.9	9.47	5.43	7.16	2	2.01	1.9	0	0	0	0	0	1.92	0	22	18	15	20	6	5	7	9	9	7	4	3	10	10	10	8	3	3
-6.44923e+16	FALSE		High	IsMasterProtein	1772	AT1G64090.2	Reticulan like protein B3	>AT1G64090.2 | Symbols: RTNLB3 | Reticulan like protein B3 | chr1:23789395-23790669 FORWARD LENGTH=271	0.001	4.72	3	6	2	16	0	2	271	30.5	7.69	0	0	0	0	0	0	0	0	0	0	0	0	3	3	3	3	3	3	6	3	3	3	6	6	1	2	1	1	1	1
-8.37186e+18	FALSE		High	IsMasterProtein	156	AT1G64190.1	6-phosphogluconate dehydrogenase family protein	>AT1G64190.1 | Symbols: | 6-phosphogluconate dehydrogenase family protein | chr1:23825549-23827012 REVERSE LENGTH=487	0	49.568	0	26	10	82	1	1	487	53.3	5.45	1.96	0	0	1.69	0	1.71	1.7	0	0	5.98	7.81	1.87	10	8	13	11	4	9	8	8	8	18	24	8	6	7	8	5	2	4
-4.61951e+17	FALSE		High	IsMasterProtein	1692	AT1G64230.4	ubiquitin-conjugating enzyme 28	>AT1G64230.4 | Symbols: UBC28 | ubiquitin-conjugating enzyme 28 | chr1:23833792-23835220 FORWARD LENGTH=190;>AT1G64230.5 | Symbols: UBC28 | ubiquitin-conjugating enzyme 28 | chr1:23833792-23835220 FORWARD LENGTH=190	0.008	2.695	41	6	1	1	0	1	190	21.2	6.96				0												6												1
1.77543e+18	FALSE		High	IsMasterProtein	2121	AT1G64400.1	AMP-dependent synthetase and ligase family protein	>AT1G64400.1 | Symbols: LACS3 | AMP-dependent synthetase and ligase family protein | chr1:23915802-23919681 REVERSE LENGTH=665	0	7.198	0	2	3	18	0	1	665	74.7	7.64	0			0	0	0	0		0	0	0		1			1	1	1	2		1	2	2		1			2	1	1
-5.1994e+18	FALSE		Medium	IsMasterProtein	781	AT1G64430.1	Pentatricopeptide repeat (PPR) superfamily protein	>AT1G64430.1 | Symbols: | Pentatricopeptide repeat (PPR) superfamily protein | chr1:23933541-23936336 FORWARD LENGTH=559;>AT1G64430.2 | Symbols: | Pentatricopeptide repeat (PPR) superfamily protein | chr1:23933541-23936336 FORWARD LENGTH=559	0.038	1.796	227	1	1	1	1	1	559	61.6	6						0												1												1
8.62937e+18	FALSE		High	IsMasterProtein	3387	AT1G64510.1	Translation elongation factor EF1B/ribosomal protein S6 family protein	>AT1G64510.1 | Symbols: | Translation elongation factor EF1B/ribosomal protein S6 family protein | chr1:23954993-23956205 REVERSE LENGTH=207	0.001	4.667	6	5	1	15	1	1	207	22.7	6.2	0	0	0	0	0	0	0	0					5	5	5	5	5	5	5	5					2	1	3	3	1	2
2.64737e+18	FALSE		High	IsMasterProtein	2293	AT1G64520.1	regulatory particle non-ATPase 12A	>AT1G64520.1 | Symbols: RPN12a | regulatory particle non-ATPase 12A | chr1:23956459-23958120 FORWARD LENGTH=267	0	138.192	0	66	17	234	14	17	267	30.7	4.91	9.82	7.52	14.39	2	1.84	1.68	7.65	12.18	12.66	12.53	8.15	0	57	46	59	41	30	35	63	61	61	60	56	49	20	17	19	15	7	10
3.97071e+18	FALSE		High	IsMasterProtein	2550	AT1G64550.1	general control non-repressible 3	>AT1G64550.1 | Symbols: ATGCN3, GCN3 | general control non-repressible 3 | chr1:23968850-23973369 FORWARD LENGTH=715	0	13.744	0	5	3	17	3	3	715	79.6	6.07	0	0	0	0	0	0			0	0	0	0	2	2	2	3	2	2			2	5	5	2	1	1	1	2	1	1
4.14924e+18	FALSE		Medium	IsMasterProtein	2580	AT1G64570.1	Homeodomain-like superfamily protein	>AT1G64570.1 | Symbols: DUO3 | Homeodomain-like superfamily protein | chr1:23978868-23983925 FORWARD LENGTH=1239	0.019	2.148	106	1	1	2	1	1	1239	137.2	5.02	0		0										1		1										1		1
3.03153e+18	FALSE		High	IsMasterProtein	2372	AT1G64650.1	Major facilitator superfamily protein	>AT1G64650.1 | Symbols: | Major facilitator superfamily protein | chr1:24023805-24026336 REVERSE LENGTH=462	0.009	2.656	44	2	1	11	0	1	462	50.6	6.67		0	0	0		0	0		0	0	0			2	2	2		2	2		2	2	2			2	2	1		2
7.93325e+16	FALSE		High	IsMasterProtein	1795	AT1G64740.1	alpha-1 tubulin	>AT1G64740.1 | Symbols: TUA1 | alpha-1 tubulin | chr1:24050114-24052296 FORWARD LENGTH=450	0	144.838	0	34	12	202	1	1	450	49.8	5.05	32.2	15.6	12.47	21.51	17.75	11.5	11.53	5.23	10.7	14.04	20.09	2.71	32	22	26	26	26	28	26	18	22	26	25	14	25	13	18	19	15	21
3.50562e+18	FALSE		High	IsMasterProtein	2469	AT1G64790.1	ILITYHIA	>AT1G64790.1 | Symbols: ILA | ILITYHIA | chr1:24065232-24081908 REVERSE LENGTH=2610	0	38.146	0	4	9	50	1	9	2610	284.6	7.17	1.96	0	0	0	0	0	1.72	0	0	0	2.44	0	1	1	0	1	0	1	3	1	3	1	3	0	3	3	2	3	1	3
1.11215e+18	FALSE		High	IsMasterProtein	1999	AT1G64880.1	Ribosomal protein S5 family protein	>AT1G64880.1 | Symbols: | Ribosomal protein S5 family protein | chr1:24105713-24108780 FORWARD LENGTH=515	0	27.171	0	14	6	41	6	6	515	60.2	7.52	0	0	0	1.75	1.88	1.72	0	0	0	1.62	1.66		4	10	4	11	6	14	4	4	4	6	4		3	3	2	8	4	8
8.89546e+18	FALSE		Medium	IsMasterProtein	3446	AT1G65130.1	Ubiquitin carboxyl-terminal hydrolase-related protein	>AT1G65130.1 | Symbols: | Ubiquitin carboxyl-terminal hydrolase-related protein | chr1:24196472-24201022 REVERSE LENGTH=1079	0.011	2.423	60	1	1	5	1	1	1079	123.8	5.88	0				0					0	0		1				1					1	1		1				2
-3.93154e+18	FALSE		High	IsMasterProtein	1017	AT1G65220.1	ARM repeat superfamily protein	>AT1G65220.1 | Symbols: | ARM repeat superfamily protein | chr1:24226204-24228799 FORWARD LENGTH=411	0.002	4.531	7	5	2	3	2	2	411	47	5.52						0	0	0										3	3	3										1
3.85466e+17	FALSE		High	IsMasterProtein	1852	AT1G65260.1	plastid transcriptionally active 4	>AT1G65260.1 | Symbols: PTAC4, VIPP1 | plastid transcriptionally active 4 | chr1:24236329-24240428 FORWARD LENGTH=330	0	71.659	0	35	11	107	11	11	330	36.4	9.11	6.85	2.03	4.31	6.17	1.66	0	2.35	0	2.08	6.09	9.11	0	30	17	22	27	18	17	20	18	15	29	35	14	13	9	9	11	6	7
-3.64197e+18	FALSE		High	IsMasterProtein	1068	AT1G65270.2	unknown protein; FUNCTIONS IN: molecular_function unknown; INVOLVED IN: biological_process unknown; LOCATED IN: endoplasmic reticulum, plasma membrane; EXPRESSED IN: 24 plant structures; EXPRESSED DURING: 13 growth stages; Has 149 Blast hits to 149 proteins in 49 species: Archae - 0; Bacteria - 0; Metazoa - 98; Fungi - 0; Plants - 47; Viruses - 0; Other Eukaryotes - 4 (source: NCBI BLink).	>AT1G65270.2 | Symbols: | unknown protein; FUNCTIONS IN: molecular_function unknown; INVOLVED IN: biological_process unknown; LOCATED IN: endoplasmic reticulum, plasma membrane; EXPRESSED IN: 24 plant structures; EXPRESSED DURING: 13 growth stages; Has 149 Blast hits to 149 proteins in 49 species: Archae - 0; Bacteria - 0; Metazoa - 98; Fungi - 0; Plants - 47; Viruses - 0; Other Eukaryotes - 4 (s…	0.003	3.596	12	8	1	1	1	1	292	32.5	6.43											0												8
2.9871e+18	FALSE		High	IsMasterProtein	2362	AT1G65430.1	IBR domain-containing protein	>AT1G65430.1 | Symbols: ARI8, ATARI8 | IBR domain-containing protein | chr1:24301165-24306159 REVERSE LENGTH=567	0.007	2.827	35	2	1	3	1	1	567	64.7	5.05	0	0		0									2	2		2									1	1		1
-4.60822e+18	FALSE		High	IsMasterProtein	892	AT1G65440.1	global transcription factor group B1	>AT1G65440.1 | Symbols: GTB1 | global transcription factor group B1 | chr1:24306945-24314327 REVERSE LENGTH=1647	0.002	3.937	9	2	2	5	0	2	1647	184.9	5.22	0		0		0	0							2		1		1	1							2		1		1	1
-5.31953e+18	FALSE		High	IsMasterProtein	750	AT1G65590.1	beta-hexosaminidase 3	>AT1G65590.1 | Symbols: HEXO3, ATHEX1 | beta-hexosaminidase 3 | chr1:24385996-24390989 FORWARD LENGTH=535	0.006	2.93	28	2	1	1	1	1	535	60	8.15											0												2
9.15266e+18	FALSE		High	IsMasterProtein	3498	AT1G65650.1	Peptidase C12, ubiquitin carboxyl-terminal hydrolase 1	>AT1G65650.1 | Symbols: UCH2 | Peptidase C12, ubiquitin carboxyl-terminal hydrolase 1 | chr1:24415172-24417466 REVERSE LENGTH=330	0.005	3.024	22	3	1	2	1	1	330	37.5	5.11		0				0								3				3								1				1
-2.41245e+18	FALSE		High	IsMasterProtein	1309	AT1G65720.1	unknown protein; FUNCTIONS IN: molecular_function unknown; INVOLVED IN: biological_process unknown; LOCATED IN: endomembrane system; EXPRESSED IN: 24 plant structures; EXPRESSED DURING: 15 growth stages; Has 44 Blast hits to 44 proteins in 14 species: Archae - 0; Bacteria - 0; Metazoa - 0; Fungi - 0; Plants - 44; Viruses - 0; Other Eukaryotes - 0 (source: NCBI BLink).	>AT1G65720.1 | Symbols: | unknown protein; FUNCTIONS IN: molecular_function unknown; INVOLVED IN: biological_process unknown; LOCATED IN: endomembrane system; EXPRESSED IN: 24 plant structures; EXPRESSED DURING: 15 growth stages; Has 44 Blast hits to 44 proteins in 14 species: Archae - 0; Bacteria - 0; Metazoa - 0; Fungi - 0; Plants - 44; Viruses - 0; Other Eukaryotes - 0 (source: NCBI BLink). | …	0.008	2.684	41	4	1	7	1	1	180	20.1	6.33			0	0	0	0				0	0				4	4	4	4				4	4				1	1	1	1
-4.64662e+18	FALSE		High	IsMasterProtein	889	AT1G65820.3	microsomal glutathione s-transferase, putative	>AT1G65820.3 | Symbols: | microsomal glutathione s-transferase, putative | chr1:24485213-24486682 FORWARD LENGTH=194	0	6.81	0	13	2	27	0	2	194	22.2	9.01	0	0	0	0	0	0	0	0	0	0	0	0	4	4	13	13	13	13	13	13	13	13	13	4	1	1	2	2	2	3
-4.06395e+18	FALSE		High	IsMasterProtein	996	AT1G65930.1	cytosolic NADP+-dependent isocitrate dehydrogenase	>AT1G65930.1 | Symbols: cICDH | cytosolic NADP+-dependent isocitrate dehydrogenase | chr1:24539088-24541861 FORWARD LENGTH=410	0	158.83	0	63	24	309	18	24	410	45.7	6.57	8.22	6.28	10.56	19.54	7.77	6	10.02	8.72	12.38	23.56	27.92	5.05	41	41	39	45	33	36	41	27	38	52	63	34	22	20	22	25	22	24
-6.51621e+18	FALSE		High	IsMasterProtein	530	AT1G65960.2	glutamate decarboxylase 2	>AT1G65960.2 | Symbols: GAD2 | glutamate decarboxylase 2 | chr1:24552094-24557253 FORWARD LENGTH=494	0	19.748	0	11	6	54	2	4	494	56.1	5.4	1.66	0	0	0	0	0	0	0	1.62	0	1.61	0	7	5	10	5	5	5	3	7	6	7	7	5	7	4	8	4	3	4
-4.3024e+18	FALSE		High	IsMasterProtein	951	AT1G65980.1	thioredoxin-dependent peroxidase 1	>AT1G65980.1 | Symbols: TPX1 | thioredoxin-dependent peroxidase 1 | chr1:24559524-24560753 REVERSE LENGTH=162	0.002	4.345	7	6	1	2	1	1	162	17.4	5.36				1.68							0					6							6					1
-7.47031e+18	FALSE		Medium	IsMasterProtein	357	AT1G66070.2	Translation initiation factor eIF3 subunit	>AT1G66070.2 | Symbols: | Translation initiation factor eIF3 subunit | chr1:24596194-24597520 REVERSE LENGTH=226;>AT1G66070.1 | Symbols: | Translation initiation factor eIF3 subunit | chr1:24596194-24597520 REVERSE LENGTH=226	0.034	1.851	204	4	1	1	1	1	226	25.5	4.92										0												4
3.37549e+17	FALSE		High	IsMasterProtein	1844	AT1G66240.1	homolog of anti-oxidant 1	>AT1G66240.1 | Symbols: ATX1, ATATX1 | homolog of anti-oxidant 1 | chr1:24686445-24687327 REVERSE LENGTH=106	0	15.681	0	39	3	22	1	3	106	11.4	7.94	0	0	0	0	0	0	0	0		0	0	0	25	25	12	25	12	13	25	12		39	39	12	2	2	1	2	1	1
6.272e+18	FALSE		High	IsMasterProtein	2958	AT1G66260.1	RNA-binding (RRM/RBD/RNP motifs) family protein	>AT1G66260.1 | Symbols: | RNA-binding (RRM/RBD/RNP motifs) family protein | chr1:24695895-24697883 REVERSE LENGTH=295;>AT1G66260.2 | Symbols: | RNA-binding (RRM/RBD/RNP motifs) family protein | chr1:24695895-24697883 REVERSE LENGTH=295	0	11.437	0	12	3	8	3	3	295	31.3	10.92		0		0	0	0			0					8		7	5	8			3					2		2	1	2
2.498e+18	FALSE		High	IsMasterProtein	2266	AT1G66280.1	Glycosyl hydrolase superfamily protein	>AT1G66280.1 | Symbols: BGLU22 | Glycosyl hydrolase superfamily protein | chr1:24706759-24709737 REVERSE LENGTH=524	0	27.863	0	10	5	67	1	2	524	59.7	7.21	5.6	0	1.64	3.25	1.61	1.63	5.87	0	1.64	2	1.67	1.86	5	3	3	5	3	5	6	5	5	7	9	7	5	4	5	5	5	3
-4.33873e+18	FALSE		High	IsMasterProtein	947	AT1G66430.1	pfkB-like carbohydrate kinase family protein	>AT1G66430.1 | Symbols: | pfkB-like carbohydrate kinase family protein | chr1:24778400-24780393 FORWARD LENGTH=384	0	8.165	0	10	3	4	2	2	384	41.4	5.77			0												10												4
3.89893e+17	FALSE		Medium	IsMasterProtein	1853	AT1G66500.1	Pre-mRNA cleavage complex II	>AT1G66500.1 | Symbols: | Pre-mRNA cleavage complex II | chr1:24811262-24812512 REVERSE LENGTH=416	0.01	2.474	55	2	1	1	1	1	416	46.6	8.9		0												2												1
-5.467e+18	FALSE		High	IsMasterProtein	721	AT1G66580.1	senescence associated gene 24	>AT1G66580.1 | Symbols: SAG24, RPL10C | senescence associated gene 24 | chr1:24839208-24840439 FORWARD LENGTH=221	0	112.279	0	66	20	330	2	4	221	24.9	10.56	17.47	16.11	14.98	10.36	13.57	15.61	11.11	8.61	5.46	7.8	4.02	8.87	46	59	60	60	52	65	31	55	43	48	45	41	34	44	40	44	23	33
2.70538e+18	FALSE		High	IsMasterProtein	2306	AT1G66670.1	CLP protease proteolytic subunit 3	>AT1G66670.1 | Symbols: CLPP3, NCLPP3 | CLP protease proteolytic subunit 3 | chr1:24863995-24865646 REVERSE LENGTH=309	0.001	4.791	3	6	2	2	2	2	309	33.9	7.72										0	0											4	2
8.06368e+17	FALSE		Medium	IsMasterProtein	1938	AT1G66820.1	glycine-rich protein	>AT1G66820.1 | Symbols: | glycine-rich protein | chr1:24930093-24930422 FORWARD LENGTH=109	0.027	2.029	152	9	1	1	1	1	109	11	7.99												0												9
-4.03886e+18	FALSE		High	IsMasterProtein	1004	AT1G66980.1	suppressor of npr1-1 constitutive 4	>AT1G66980.1 | Symbols: SNC4 | suppressor of npr1-1 constitutive 4 | chr1:24997491-25001961 REVERSE LENGTH=1118	0.008	2.645	44	1	1	11	0	1	1118	123.7	6.7	0		0	0		0	0		0	0	0	0	1		1	1		1	1		1	1	1	1	1		1	1		1
7.58919e+17	FALSE		High	IsMasterProtein	1931	AT1G67090.1	ribulose bisphosphate carboxylase small chain 1A	>AT1G67090.1 | Symbols: RBCS1A | ribulose bisphosphate carboxylase small chain 1A | chr1:25048465-25049249 REVERSE LENGTH=180	0	245.715	0	64	17	518	6	11	180	20.2	7.71	56.86	44.12	54.13	44.37	57.13	26.91	32.51	15.17	23.02	51.78	33.24	24.52	64	64	64	64	64	64	64	64	64	64	64	64	57	38	64	43	50	35
-6.47181e+18	FALSE		High	IsMasterProtein	540	AT1G67170.1	unknown protein; BEST Arabidopsis thaliana protein match is: unknown protein (TAIR:AT3G14750.1); Has 5478 Blast hits to 4354 proteins in 533 species: Archae - 87; Bacteria - 653; Metazoa - 2554; Fungi - 380; Plants - 418; Viruses - 16; Other Eukaryotes - 1370 (source: NCBI BLink).	>AT1G67170.1 | Symbols: | unknown protein; BEST Arabidopsis thaliana protein match is: unknown protein (TAIR:AT3G14750.1); Has 5478 Blast hits to 4354 proteins in 533 species: Archae - 87; Bacteria - 653; Metazoa - 2554; Fungi - 380; Plants - 418; Viruses - 16; Other Eukaryotes - 1370 (source: NCBI BLink). | chr1:25127727-25129145 FORWARD LENGTH=359	0	16.632	0	15	5	41	5	5	359	39.7	7.44	1.76	0	0	0	0	0	0	0	0	0			11	11	11	11	3	8	5	3	2	3			8	7	6	8	2	4
-7.05323e+18	FALSE		High	IsMasterProtein	435	AT1G67230.1	little nuclei1	>AT1G67230.1 | Symbols: LINC1 | little nuclei1 | chr1:25151561-25156032 REVERSE LENGTH=1132	0	8.448	0	3	3	4	3	3	1132	129	5.3							0				0								1				2
4.07896e+18	FALSE		High	IsMasterProtein	2566	AT1G67280.1	Glyoxalase/Bleomycin resistance protein/Dioxygenase superfamily protein	>AT1G67280.1 | Symbols: | Glyoxalase/Bleomycin resistance protein/Dioxygenase superfamily protein | chr1:25188563-25190547 REVERSE LENGTH=350	0	7.823	0	7	2	2	0	2	350	39.1	7.37			0												7												2
5.16732e+18	FALSE		High	IsMasterProtein	2759	AT1G67310.1	Calmodulin-binding transcription activator protein with CG-1 and Ankyrin domains	>AT1G67310.1 | Symbols: | Calmodulin-binding transcription activator protein with CG-1 and Ankyrin domains | chr1:25198182-25203126 REVERSE LENGTH=1016	0.001	4.876	3	4	2	6	2	2	1016	113	5.5	0	0	0	0		0							1	4	1	1		1							1	2	1	1		1
-1.46115e+18	FALSE		High	IsMasterProtein	1502	AT1G67325.2	Ran BP2/NZF zinc finger-like superfamily protein	>AT1G67325.2 | Symbols: | Ran BP2/NZF zinc finger-like superfamily protein | chr1:25209825-25212412 REVERSE LENGTH=288	0	28.268	0	25	5	45	0	5	288	31.2	8.98	5.74	0	3.86	3.76	3.72	2.24							23	15	19	25	25	25							6	3	6	12	7	11
5.87797e+18	FALSE		High	IsMasterProtein	2902	AT1G67350.1	unknown protein; Has 2 Blast hits to 2 proteins in 1 species: Archae - 0; Bacteria - 0; Metazoa - 0; Fungi - 0; Plants - 2; Viruses - 0; Other Eukaryotes - 0 (source: NCBI BLink).	>AT1G67350.1 | Symbols: | unknown protein; Has 2 Blast hits to 2 proteins in 1 species: Archae - 0; Bacteria - 0; Metazoa - 0; Fungi - 0; Plants - 2; Viruses - 0; Other Eukaryotes - 0 (source: NCBI BLink). | chr1:25235826-25236122 FORWARD LENGTH=98;>AT1G67350.2 | Symbols: | unknown protein; FUNCTIONS IN: molecular_function unknown; INVOLVED IN: photorespiration; LOCATED IN: mitochondrial membrane…	0	13.671	0	44	3	18	3	3	98	11.8	5.52					0		0	0	0	0	0	0					9		44	11	20	9	9	9					1
-8.29591e+17	FALSE		Medium	IsMasterProtein	1619	AT1G67480.1	Galactose oxidase/kelch repeat superfamily protein	>AT1G67480.1 | Symbols: | Galactose oxidase/kelch repeat superfamily protein | chr1:25277294-25278529 FORWARD LENGTH=376;>AT1G67480.2 | Symbols: | Galactose oxidase/kelch repeat superfamily protein | chr1:25277294-25278529 FORWARD LENGTH=376	0.039	1.776	236	6	1	1	1	1	376	41.2	7.66	0												6												1
-4.75522e+18	FALSE		Medium	IsMasterProtein	872	AT1G67550.1	urease	>AT1G67550.1 | Symbols: URE | urease | chr1:25312842-25316911 FORWARD LENGTH=838	0.035	1.844	206	2	1	1	1	1	838	91	6.35	0												2												1
4.67589e+18	FALSE		High	IsMasterProtein	2667	AT1G67560.1	PLAT/LH2 domain-containing lipoxygenase family protein	>AT1G67560.1 | Symbols: LOX6 | PLAT/LH2 domain-containing lipoxygenase family protein | chr1:25319926-25324117 FORWARD LENGTH=917	0.009	2.65	44	2	1	2	1	1	917	104.5	7.88				0		0										2		2										1		1
-5.73411e+18	FALSE		High	IsMasterProtein	675	AT1G67580.1	Protein kinase superfamily protein	>AT1G67580.1 | Symbols: | Protein kinase superfamily protein | chr1:25327727-25330965 REVERSE LENGTH=752;>AT1G67580.2 | Symbols: | Protein kinase superfamily protein | chr1:25327727-25330965 REVERSE LENGTH=752	0	8.891	0	3	3	28	1	1	752	85.2	6.55	6.64	0	1.79	0	1.96	0	0	0	0				3	2	2	2	3	2	1	1	1				5	3	4	4	5	3
-3.43408e+18	FALSE		Medium	IsMasterProtein	1118	AT1G67680.1	SRP72 RNA-binding domain	>AT1G67680.1 | Symbols: | SRP72 RNA-binding domain | chr1:25365962-25368464 REVERSE LENGTH=664	0.044	1.696	268	3	1	2	0	1	664	73	8.82											0	0											3	3
-2.47711e+17	FALSE		High	IsMasterProtein	1728	AT1G67700.2	unknown protein; FUNCTIONS IN: molecular_function unknown; INVOLVED IN: biological_process unknown; LOCATED IN: chloroplast, chloroplast envelope; EXPRESSED IN: 22 plant structures; EXPRESSED DURING: 13 growth stages; Has 49 Blast hits to 49 proteins in 20 species: Archae - 0; Bacteria - 0; Metazoa - 0; Fungi - 0; Plants - 44; Viruses - 0; Other Eukaryotes - 5 (source: NCBI BLink).	>AT1G67700.2 | Symbols: | unknown protein; FUNCTIONS IN: molecular_function unknown; INVOLVED IN: biological_process unknown; LOCATED IN: chloroplast, chloroplast envelope; EXPRESSED IN: 22 plant structures; EXPRESSED DURING: 13 growth stages; Has 49 Blast hits to 49 proteins in 20 species: Archae - 0; Bacteria - 0; Metazoa - 0; Fungi - 0; Plants - 44; Viruses - 0; Other Eukaryotes - 5 (source: N…	0	49.585	0	39	8	67	0	8	231	26.1	9.57	4.93	0	0	1.93	2.49	1.92	1.76	1.83	0	2.25	4.88	1.88	21	23	24	29	33	12	23	20	20	30	29	12	6	4	6	9	5	3
-8.2128e+18	FALSE		High	IsMasterProtein	190	AT1G67730.1	beta-ketoacyl reductase 1	>AT1G67730.1 | Symbols: YBR159, KCR1, ATKCR1 | beta-ketoacyl reductase 1 | chr1:25391676-25393365 FORWARD LENGTH=318	0	5.631	0	5	1	9	1	1	318	35.7	9.47	0			0	0		0	0	0	0	0	0	5			5	5		5	5	5	5	5	5	1			1	1
4.67001e+18	FALSE		High	IsMasterProtein	2666	AT1G67870.1	glycine-rich protein	>AT1G67870.1 | Symbols: | glycine-rich protein | chr1:25449593-25450943 REVERSE LENGTH=279	0.001	4.598	6	4	1	19	1	1	279	30.9	8.24	1.75	1.84	3.54	1.83	1.7	1.81		0		0	0		4	4	4	4	4	4		4		4	4		1	1	5	3	3	3
-7.90513e+18	FALSE		High	IsMasterProtein	251	AT1G67930.1	Golgi transport complex protein-related	>AT1G67930.1 | Symbols: | Golgi transport complex protein-related | chr1:25474218-25477332 REVERSE LENGTH=832	0	11.988	0	4	3	4	3	3	832	91.6	7.42							0				0								2				4
-7.53007e+18	FALSE		High	IsMasterProtein	340	AT1G68010.1	hydroxypyruvate reductase	>AT1G68010.1 | Symbols: HPR, ATHPR1 | hydroxypyruvate reductase | chr1:25493418-25495720 FORWARD LENGTH=386	0	59.179	0	31	10	52	1	10	386	42.2	7.15	1.98	0	6.96	0	0	1.72	1.72	0	0	0	1.67		28	5	31	5	2	5	10	2	2	8	14		8	2	24	4	1	2
-3.30782e+18	FALSE		High	IsMasterProtein	1138	AT1G68070.1	Zinc finger, C3HC4 type (RING finger) family protein	>AT1G68070.1 | Symbols: | Zinc finger, C3HC4 type (RING finger) family protein | chr1:25515412-25516767 REVERSE LENGTH=343	0.008	2.726	40	3	1	1	1	1	343	38.3	5.31									0												3
-7.63594e+18	FALSE		High	IsMasterProtein	311	AT1G68300.1	Adenine nucleotide alpha hydrolases-like superfamily protein	>AT1G68300.1 | Symbols: | Adenine nucleotide alpha hydrolases-like superfamily protein | chr1:25598518-25599261 REVERSE LENGTH=160	0	6.039	0	10	2	14	2	2	160	17.3	5.9	0	0	0	0			0		0	0	0		10	10	6	10			10		4	4	4		3	3	1	2
-1.27251e+17	FALSE		High	IsMasterProtein	1751	AT1G68560.1	alpha-xylosidase 1	>AT1G68560.1 | Symbols: ATXYL1, XYL1, TRG1 | alpha-xylosidase 1 | chr1:25734435-25737897 REVERSE LENGTH=915	0	29.988	0	11	9	42	9	9	915	102.3	6.77	3.67	0	0	0	1.91	0		0	0	0	0		8	2	8	3	3	3		1	1	2	7		9	3	9	4	4	3
-1.24464e+18	FALSE		High	IsMasterProtein	1551	AT1G68580.2	agenet domain-containing protein / bromo-adjacent homology (BAH) domain-containing protein	>AT1G68580.2 | Symbols: | agenet domain-containing protein / bromo-adjacent homology (BAH) domain-containing protein | chr1:25752869-25755631 FORWARD LENGTH=648	0	8.387	0	6	3	9	2	3	648	74.1	8.69	0	0	0	0		0	0				0		2	2	2	6		2	2				3		1	1	1	3		1
-8.33973e+18	FALSE		High	IsMasterProtein	163	AT1G68590.1	Ribosomal protein PSRP-3/Ycf65	>AT1G68590.1 | Symbols: | Ribosomal protein PSRP-3/Ycf65 | chr1:25757593-25758169 REVERSE LENGTH=166	0	27.694	0	32	6	66	0	6	166	18.5	9.23	5.55	1.69	3.56	0	0	0	2.08	0	1.7	4.28	2.29	1.77	32	24	8	32	28	28	32	27	32	32	31	28	8	4	5	7	6	3
-5.54889e+17	FALSE		Medium	IsMasterProtein	1671	AT1G68830.1	STT7 homolog STN7	>AT1G68830.1 | Symbols: STN7 | STT7 homolog STN7 | chr1:25872654-25875473 REVERSE LENGTH=562	0.038	1.794	227	2	1	2	1	1	562	63.2	9.32			0				0								2				2								1
-8.12879e+17	FALSE		Medium	IsMasterProtein	1623	AT1G68840.1	related to ABI3/VP1 2	>AT1G68840.1 | Symbols: RAV2, RAP2.8, TEM2, EDF2, AtRAV2 | related to ABI3/VP1 2 | chr1:25880442-25881500 FORWARD LENGTH=352;>AT1G68840.2 | Symbols: RAV2, AtRAV2 | related to ABI3/VP1 2 | chr1:25880442-25881500 FORWARD LENGTH=352	0.015	2.273	81	4	1	3	1	1	352	39.5	9.35	0	0	0										4	4	4										1	1	1
4.49902e+18	FALSE		Medium	IsMasterProtein	2635	AT1G69030.1	BSD domain-containing protein	>AT1G69030.1 | Symbols: | BSD domain-containing protein | chr1:25947429-25949262 REVERSE LENGTH=317	0.017	2.166	97	3	1	1	0	1	317	34.7	4.79											0												3
5.53436e+18	FALSE		High	IsMasterProtein	2839	AT1G69200.1	fructokinase-like 2	>AT1G69200.1 | Symbols: FLN2 | fructokinase-like 2 | chr1:26016018-26018365 FORWARD LENGTH=616	0	69.271	0	24	11	87	11	11	616	69.2	5.24	4.75	1.99	5.55	0	0	0	0	0	0	1.97	2.04	0	19	15	18	20	11	11	9	9	4	9	14	5	14	9	11	10	7	6
5.29932e+18	FALSE		High	IsMasterProtein	2778	AT1G69250.1	Nuclear transport factor 2 (NTF2) family protein with RNA binding (RRM-RBD-RNP motifs) domain	>AT1G69250.1 | Symbols: | Nuclear transport factor 2 (NTF2) family protein with RNA binding (RRM-RBD-RNP motifs) domain | chr1:26033163-26035301 FORWARD LENGTH=427	0	9.233	0	9	3	8	0	3	427	46.6	9.03	0		0	0	0	0	0		0	0			3		4	3	4	4	4		3	3			1		1	1	1	1
-5.58892e+18	FALSE		High	IsMasterProtein	696	AT1G69340.1	appr-1-p processing enzyme family protein	>AT1G69340.1 | Symbols: | appr-1-p processing enzyme family protein | chr1:26066298-26069644 FORWARD LENGTH=562	0.007	2.846	33	3	1	1	1	1	562	63.3	6.71											0												3
6.98484e+18	FALSE		High	IsMasterProtein	3083	AT1G69410.1	eukaryotic elongation factor 5A-3	>AT1G69410.1 | Symbols: ATELF5A-3, ELF5A-3 | eukaryotic elongation factor 5A-3 | chr1:26089301-26090194 FORWARD LENGTH=158	0	24.075	0	36	5	40	1	2	158	17.2	5.94	0	0	0	0	0	0	2.49	0	0	3.31	2.88	0	23	17	12	23	5	11	22	23	12	28	26	18	4	3	2	4	1	2
8.05016e+18	FALSE		High	IsMasterProtein	3292	AT1G69510.1	cAMP-regulated phosphoprotein 19-related protein	>AT1G69510.1 | Symbols: | cAMP-regulated phosphoprotein 19-related protein | chr1:26126779-26127725 FORWARD LENGTH=137;>AT1G69510.3 | Symbols: | cAMP-regulated phosphoprotein 19-related protein | chr1:26126779-26127725 FORWARD LENGTH=137;>AT1G69510.2 | Symbols: | cAMP-regulated phosphoprotein 19-related protein | chr1:26126779-26127725 FORWARD LENGTH=137	0.001	4.575	6	14	2	3	1	1	137	15.1	5.06										0	0											14	7
-6.93448e+18	FALSE		Medium	IsMasterProtein	462	AT1G69530.3	expansin A1	>AT1G69530.3 | Symbols: ATEXPA1, EXP1, AT-EXP1, ATEXP1, ATHEXP ALPHA 1.2, EXPA1 | expansin A1 | chr1:26142034-26143200 FORWARD LENGTH=275	0.011	2.428	60	4	1	3	0	1	275	29.3	8.97	0	0		0									4	4		4									1	1		1
-7.669e+18	FALSE		High	IsMasterProtein	305	AT1G69620.1	ribosomal protein L34	>AT1G69620.1 | Symbols: RPL34 | ribosomal protein L34 | chr1:26189900-26191081 FORWARD LENGTH=119	0	45.517	0	43	8	114	4	4	119	13.6	11.59	3.95	3.79	3.29	2.21	1.73	2.03	1.63	3.72	1.81	1.79	2.02	0	26	43	42	43	30	43	20	17	43	42	41	20	10	14	11	14	7	12
-8.0234e+18	FALSE		Medium	IsMasterProtein	222	AT1G69690.1	TCP family transcription factor	>AT1G69690.1 | Symbols: | TCP family transcription factor | chr1:26216449-26217426 FORWARD LENGTH=325	0.011	2.448	57	3	1	1	1	1	325	34.7	7.69			0												3												1
-1.18748e+18	FALSE		High	IsMasterProtein	1560	AT1G69740.2	Aldolase superfamily protein	>AT1G69740.2 | Symbols: HEMB1 | Aldolase superfamily protein | chr1:26232197-26234713 FORWARD LENGTH=430;>AT1G69740.1 | Symbols: HEMB1 | Aldolase superfamily protein | chr1:26232197-26234713 FORWARD LENGTH=430	0	15.715	0	12	4	7	4	4	430	46.7	7.31			1.71		0						0				12		2						2				5		1
-2.17121e+18	FALSE		High	IsMasterProtein	1357	AT1G69830.1	alpha-amylase-like 3	>AT1G69830.1 | Symbols: ATAMY3, AMY3 | alpha-amylase-like 3 | chr1:26288518-26293003 REVERSE LENGTH=887	0.002	3.975	9	1	1	2	1	1	887	99.8	6.07										0	0											1	1
7.40995e+18	FALSE		High	IsMasterProtein	3173	AT1G69840.7	SPFH/Band 7/PHB domain-containing membrane-associated protein family	>AT1G69840.7 | Symbols: | SPFH/Band 7/PHB domain-containing membrane-associated protein family | chr1:26293932-26295150 REVERSE LENGTH=286;>AT1G69840.3 | Symbols: | SPFH/Band 7/PHB domain-containing membrane-associated protein family | chr1:26293932-26295150 REVERSE LENGTH=286;>AT1G69840.4 | Symbols: | SPFH/Band 7/PHB domain-containing membrane-associated protein family | chr1:26293932-26295150 R…	0	5.85	0	8	2	14	1	1	286	31.4	5.43	1.65	0	1.73	2.1		0	0	0	0		0		8	3	3	3		5	3	8	3		8		2	1	1	2		1
3.41681e+18	FALSE		High	IsMasterProtein	2443	AT1G70060.1	SIN3-like 4	>AT1G70060.1 | Symbols: SNL4 | SIN3-like 4 | chr1:26383789-26389568 FORWARD LENGTH=1326	0	23.312	0	6	7	23	6	6	1326	150.7	5.55	0	0	0	0			0	0	0		0		5	3	3	2			2	1	1		2		6	6	3	2
-7.80072e+18	FALSE		High	IsMasterProtein	276	AT1G70070.1	DEAD/DEAH box helicase, putative	>AT1G70070.1 | Symbols: EMB25, PDE317, ISE2 | DEAD/DEAH box helicase, putative | chr1:26390016-26394148 REVERSE LENGTH=1171	0	17.056	0	5	6	13	6	6	1171	132.4	5.39	0	0	0	0		0				0		0	4	2	2	1		1				1		1	5	2	2	1		1
7.79099e+18	FALSE		High	IsMasterProtein	3246	AT1G70180.2	Sterile alpha motif (SAM) domain-containing protein	>AT1G70180.2 | Symbols: | Sterile alpha motif (SAM) domain-containing protein | chr1:26426768-26429097 FORWARD LENGTH=460	0	34.695	0	18	7	40	1	7	460	50.7	11.49	1.88	4.07	0	3.8	0	1.65							18	18	16	16	9	14							9	10	7	6	3	5
-5.18851e+17	FALSE		High	IsMasterProtein	1680	AT1G70200.1	RNA-binding (RRM/RBD/RNP motifs) family protein	>AT1G70200.1 | Symbols: | RNA-binding (RRM/RBD/RNP motifs) family protein | chr1:26432514-26434351 REVERSE LENGTH=538	0.003	3.432	14	2	1	2	1	1	538	60.3	5.14	0					0							2					2							1					1
9.11356e+18	FALSE		High	IsMasterProtein	3489	AT1G70320.1	ubiquitin-protein ligase 2	>AT1G70320.1 | Symbols: UPL2 | ubiquitin-protein ligase 2 | chr1:26488745-26501281 REVERSE LENGTH=3658	0	284.253	0	20	60	503	24	24	3658	403.4	4.94	30.09	14.96	10.99	5.38	13.96	7.68	8.75	11.77	9.96	1.74	9.51	1.71	17	13	14	10	8	11	11	12	9	4	7	4	76	51	60	32	30	56
3.80538e+17	FALSE		High	IsMasterProtein	1850	AT1G70410.2	beta carbonic anhydrase 4	>AT1G70410.2 | Symbols: ATBCA4, BCA4 | beta carbonic anhydrase 4 | chr1:26534167-26537457 REVERSE LENGTH=280	0	38.548	0	35	9	75	0	9	280	30.8	7.09	0	2.59	1.89	0	0	0	0	0	0	4.81	0	0	21	7	18	18	7	14	17	14	18	25	25	10	9	1	6	6	2	5
-2.87916e+18	FALSE		High	IsMasterProtein	1226	AT1G70490.1	Ras-related small GTP-binding family protein	>AT1G70490.1 | Symbols: ATARFA1D, ARFA1D | Ras-related small GTP-binding family protein | chr1:26564162-26565152 REVERSE LENGTH=181;>AT1G70490.3 | Symbols: ATARFA1D, ARFA1D | Ras-related small GTP-binding family protein | chr1:26564162-26565152 REVERSE LENGTH=181;>AT1G70490.2 | Symbols: ATARFA1D, ARFA1D | Ras-related small GTP-binding family protein | chr1:26564162-26565152 REVERSE LENGTH=181;>AT…	0	63.84	0	63	9	68	1	9	181	20.6	6.95	4.68	2.41	2.83	2.18	2.01	2.23	2.56	0	2.53	5.07	7.36	2.1	27	39	27	38	39	25	41	22	15	41	63	21	5	8	3	10	4	4
1.50399e+18	FALSE		High	IsMasterProtein	2069	AT1G70520.1	cysteine-rich RLK (RECEPTOR-like protein kinase) 2	>AT1G70520.1 | Symbols: CRK2 | cysteine-rich RLK (RECEPTOR-like protein kinase) 2 | chr1:26584888-26587334 REVERSE LENGTH=649	0	8.162	0	3	2	14	1	1	649	72	8.46	0	0	0	0	0	0					0	0	3	1	1	3	1	1					2	2	3	1	2	3	1	2
2.35357e+18	FALSE		High	IsMasterProtein	2237	AT1G70600.1	Ribosomal protein L18e/L15 superfamily protein	>AT1G70600.1 | Symbols: | Ribosomal protein L18e/L15 superfamily protein | chr1:26621168-26621608 REVERSE LENGTH=146	0	109.915	0	58	14	218	1	1	146	16.4	10.59	4.55	1.81	7.26	7.6	13.85	7.89	0	2.23	1.76	7.67	8.75	2.45	47	55	47	53	57	54	30	29	51	38	55	32	22	21	16	29	27	28
-1.51775e+18	FALSE		Medium	IsMasterProtein	1495	AT1G70620.3	cyclin-related	>AT1G70620.3 | Symbols: | cyclin-related | chr1:26626634-26630777 FORWARD LENGTH=957	0.023	2.071	129	1	1	1	0	1	957	104.9	6.92				0												1												1
5.78211e+18	FALSE		High	IsMasterProtein	2884	AT1G70650.2	Ran BP2/NZF zinc finger-like superfamily protein	>AT1G70650.2 | Symbols: | Ran BP2/NZF zinc finger-like superfamily protein | chr1:26638158-26641949 FORWARD LENGTH=595	0	6.599	0	2	2	3	0	2	595	68.3	8.02			0							0	0				1							2	2				1
7.73725e+18	FALSE		High	IsMasterProtein	3236	AT1G70730.3	Phosphoglucomutase/phosphomannomutase family protein	>AT1G70730.3 | Symbols: PGM2 | Phosphoglucomutase/phosphomannomutase family protein | chr1:26669020-26673166 REVERSE LENGTH=662	0	19.22	0	10	5	21	0	1	662	72.5	7.12		0	0	0	0	0	0	0	0	1.95	0	0		1	10	2	1	3	1	1	3	3	3	3		1	5	1	1	3
-5.25346e+18	FALSE		High	IsMasterProtein	764	AT1G70770.1	Protein of unknown function DUF2359, transmembrane	>AT1G70770.1 | Symbols: | Protein of unknown function DUF2359, transmembrane | chr1:26688622-26691185 REVERSE LENGTH=610;>AT1G70770.2 | Symbols: | Protein of unknown function DUF2359, transmembrane | chr1:26688622-26691185 REVERSE LENGTH=610	0	57.462	0	28	15	115	12	15	610	66.8	8.88	1.73	0	0	0	1.68	0	0	0	0	3.5	1.61	0	14	11	7	14	12	11	17	7	17	17	21	12	14	8	7	11	8	7
-1.76757e+18	FALSE		High	IsMasterProtein	1438	AT1G70820.1	phosphoglucomutase, putative / glucose phosphomutase, putative	>AT1G70820.1 | Symbols: | phosphoglucomutase, putative / glucose phosphomutase, putative | chr1:26705594-26708034 FORWARD LENGTH=615	0.004	3.131	20	2	1	1	1	1	615	67.3	5.94			0												2												1
-4.18353e+18	FALSE		High	IsMasterProtein	972	AT1G70830.1	MLP-like protein 28	>AT1G70830.1 | Symbols: MLP28 | MLP-like protein 28 | chr1:26710203-26711395 REVERSE LENGTH=335	0.002	4.511	7	4	1	2	0	1	335	37.6	5.34										0	0											4	4
-2.11868e+17	FALSE		High	IsMasterProtein	1734	AT1G71270.1	Vps52 / Sac2 family	>AT1G71270.1 | Symbols: POK, TTD8, ATVPS52 | Vps52 / Sac2 family | chr1:26863736-26869817 FORWARD LENGTH=707	0	9.571	0	4	3	8	3	3	707	80.9	5.4				0			0		0	0	0					3			3		1	2	3					2
-7.24334e+18	FALSE		High	IsMasterProtein	404	AT1G71500.1	Rieske (2Fe-2S) domain-containing protein	>AT1G71500.1 | Symbols: | Rieske (2Fe-2S) domain-containing protein | chr1:26936084-26937331 FORWARD LENGTH=287	0	42.44	0	34	8	78	8	8	287	31.7	8.73	12.53	3.83	4.26	5.4	5.9	5.01	3.61	3.51	3.87	3.83	7.51	2.3	30	14	31	14	14	14	21	16	14	24	28	16	13	5	10	5	4	6
1.40768e+18	FALSE		High	IsMasterProtein	2056	AT1G71695.1	Peroxidase superfamily protein	>AT1G71695.1 | Symbols: | Peroxidase superfamily protein | chr1:26964359-26966557 FORWARD LENGTH=358	0	35.513	0	28	7	18	7	7	358	39.5	8.28	2.56	0	0	2.44	0			0	0	0	3.76	0	13	10	10	15	5			4	4	9	17	4	2	1	1	2	1
1.9892e+18	FALSE		Medium	IsMasterProtein	2159	AT1G71720.1	Nucleic acid-binding proteins superfamily	>AT1G71720.1 | Symbols: | Nucleic acid-binding proteins superfamily | chr1:26983744-26985893 FORWARD LENGTH=500	0.03	1.954	172	1	1	5	1	1	500	56.3	5.12		0		0		0					0			1		1		1					1			1		2		1
1.91543e+18	FALSE		High	IsMasterProtein	2142	AT1G71770.1	poly(A)-binding protein 5	>AT1G71770.1 | Symbols: PAB5 | poly(A)-binding protein 5 | chr1:26990777-26993489 REVERSE LENGTH=682;>AT1G71770.2 | Symbols: PAB5 | poly(A)-binding protein 5 | chr1:26990777-26993489 REVERSE LENGTH=682	0	8.749	0	5	2	28	1	1	682	74.4	8.4	0	0	0	3.93	3.35	0	1.75	0	1.61	0	0	3.49	1	1	5	1	1	1	1	1	1	1	1	1	2	3	3	3	3	2
-6.22637e+18	FALSE		High	IsMasterProtein	591	AT1G71820.1	SEC6	>AT1G71820.1 | Symbols: SEC6 | SEC6 | chr1:27010022-27016745 FORWARD LENGTH=752	0	14.064	0	5	4	24	1	4	752	85.6	4.88	0	0	0	0	0	0	0	0	0	0	0	0	3	3	2	4	2	3	3	2	3	3	2	2	2	2	1	3	1	2
8.13224e+18	FALSE		High	IsMasterProtein	3309	AT1G71860.3	protein tyrosine phosphatase 1	>AT1G71860.3 | Symbols: PTP1, ATPTP1 | protein tyrosine phosphatase 1 | chr1:27026866-27028675 FORWARD LENGTH=340;>AT1G71860.1 | Symbols: PTP1, ATPTP1 | protein tyrosine phosphatase 1 | chr1:27026866-27028675 FORWARD LENGTH=340	0.004	3.229	17	4	1	2	1	1	340	37.8	6.29										0	0											4	4
-9.17689e+17	FALSE		High	IsMasterProtein	1605	AT1G71880.1	sucrose-proton symporter 1	>AT1G71880.1 | Symbols: SUC1, ATSUC1 | sucrose-proton symporter 1 | chr1:27054334-27056100 FORWARD LENGTH=513	0	10.123	0	5	2	12	2	2	513	54.8	8.85	0			0	0	0		0		0	0	0	2			3	3	5		3		2	2	3	1			3	1	2
-4.34654e+18	FALSE		Medium	IsMasterProtein	944	AT1G72010.1	TCP family transcription factor	>AT1G72010.1 | Symbols: | TCP family transcription factor | chr1:27107844-27108971 FORWARD LENGTH=375	0.014	2.359	75	3	1	2	1	1	375	39.6	8.6			0			0									3			3									1			1
3.37417e+18	FALSE		High	IsMasterProtein	2433	AT1G72150.1	PATELLIN 1	>AT1G72150.1 | Symbols: PATL1 | PATELLIN 1 | chr1:27148558-27150652 FORWARD LENGTH=573	0	39.423	0	15	10	75	8	8	573	64	4.83	0	1.76	0	0	0	0	1.64	1.61	1.76	1.85	3.59	0	14	8	8	12	7	4	12	11	8	15	13	5	9	7	6	8	4	2
3.23774e+18	FALSE		High	IsMasterProtein	2408	AT1G72160.1	Sec14p-like phosphatidylinositol transfer family protein	>AT1G72160.1 | Symbols: | Sec14p-like phosphatidylinositol transfer family protein | chr1:27153823-27155609 REVERSE LENGTH=490	0.002	4.212	9	4	2	4	1	1	490	56.1	5.3		0				0					0			1				1					4			1				1
-8.15038e+18	FALSE		Medium	IsMasterProtein	199	AT1G72340.1	NagB/RpiA/CoA transferase-like superfamily protein	>AT1G72340.1 | Symbols: | NagB/RpiA/CoA transferase-like superfamily protein | chr1:27236898-27238482 FORWARD LENGTH=382	0.014	2.34	77	2	1	1	1	1	382	42.2	5.41										0												2
6.4778e+18	FALSE		High	IsMasterProtein	2992	AT1G72370.1	40s ribosomal protein SA	>AT1G72370.1 | Symbols: P40, AP40, RP40, RPSAA | 40s ribosomal protein SA | chr1:27243148-27244842 REVERSE LENGTH=298	0	90.955	0	51	13	229	0	13	298	32.3	5.15	18.43	13.17	7.87	25.96	10.23	7.42	9.84	8.66	8.22	7.46	12.49	6.94	46	45	34	51	49	46	36	33	42	31	46	41	20	21	19	27	19	20
-1.10001e+18	FALSE		High	IsMasterProtein	1574	AT1G72390.1	CONTAINS InterPro DOMAIN/s: Spt20 family (InterPro:IPR021950); Has 8778 Blast hits to 7244 proteins in 477 species: Archae - 6; Bacteria - 326; Metazoa - 4198; Fungi - 1506; Plants - 923; Viruses - 22; Other Eukaryotes - 1797 (source: NCBI BLink).	>AT1G72390.1 | Symbols: | CONTAINS InterPro DOMAIN/s: Spt20 family (InterPro:IPR021950); Has 8778 Blast hits to 7244 proteins in 477 species: Archae - 6; Bacteria - 326; Metazoa - 4198; Fungi - 1506; Plants - 923; Viruses - 22; Other Eukaryotes - 1797 (source: NCBI BLink). | chr1:27245455-27251218 FORWARD LENGTH=1325	0	6.158	0	2	2	2	2	2	1325	143.2	9.45	0		0										2		1										1		1
-3.86241e+18	FALSE		High	IsMasterProtein	1028	AT1G72480.1	Lung seven transmembrane receptor family protein	>AT1G72480.1 | Symbols: | Lung seven transmembrane receptor family protein | chr1:27286304-27288339 REVERSE LENGTH=509	0.002	3.847	9	2	1	2	1	1	509	57.4	6.38				0			0									2			2									1
4.20743e+18	FALSE		Medium	IsMasterProtein	2588	AT1G72550.1	tRNA synthetase beta subunit family protein	>AT1G72550.1 | Symbols: | tRNA synthetase beta subunit family protein | chr1:27319947-27323908 REVERSE LENGTH=598	0.02	2.122	115	1	1	3	0	1	598	67.5	5.3									0	0	0										1	1	1
-7.13963e+18	FALSE		High	IsMasterProtein	420	AT1G72610.1	germin-like protein 1	>AT1G72610.1 | Symbols: GLP1, ATGER1, GER1 | germin-like protein 1 | chr1:27339302-27339928 REVERSE LENGTH=208	0	29.612	0	8	2	129	2	2	208	21.5	9.2	8.38	2.08	6.62	4.7	6.66	0	0	0	2.15	2.18	2.51	2.02	8	8	8	8	8	8	8	8	8	8	8	8	13	14	17	11	9	10
1.57649e+18	FALSE		High	IsMasterProtein	2079	AT1G72730.1	DEA(D/H)-box RNA helicase family protein	>AT1G72730.1 | Symbols: | DEA(D/H)-box RNA helicase family protein | chr1:27378040-27379593 REVERSE LENGTH=414	0	143.242	0	43	18	310	2	2	414	46.7	5.33	27.7	16	11.91	22.25	22.48	18.53	18.46	20.51	13.59	21.71	26.65	12.22	40	36	35	36	24	36	34	28	34	37	41	26	30	20	19	28	19	22
-9.05184e+18	FALSE		High	IsMasterProtein	26	AT1G72810.1	Pyridoxal-5'-phosphate-dependent enzyme family protein	>AT1G72810.1 | Symbols: | Pyridoxal-5'-phosphate-dependent enzyme family protein | chr1:27398760-27400393 REVERSE LENGTH=516	0	7.278	0	4	2	7	1	1	516	56.9	8.05	0		0				0		0		0		2		2				2		2		4		2		1
6.96112e+18	FALSE		Medium	IsMasterProtein	3077	AT1G72970.1	Glucose-methanol-choline (GMC) oxidoreductase family protein	>AT1G72970.1 | Symbols: HTH, EDA17 | Glucose-methanol-choline (GMC) oxidoreductase family protein | chr1:27452872-27455706 FORWARD LENGTH=594	0.036	1.823	215	1	1	1	0	1	594	65.3	9.72	0												1												1
-3.63133e+18	FALSE		Medium	IsMasterProtein	1072	AT1G73000.1	PYR1-like 3	>AT1G73000.1 | Symbols: PYL3, RCAR13 | PYR1-like 3 | chr1:27463092-27463721 FORWARD LENGTH=209	0.015	2.269	82	10	1	4	1	1	209	23.3	8.43	0		0								0		10		10								10		1		2
-8.77155e+17	FALSE		High	IsMasterProtein	1613	AT1G73030.1	SNF7 family protein	>AT1G73030.1 | Symbols: VPS46.2, CHMP1A | SNF7 family protein | chr1:27473938-27474848 FORWARD LENGTH=203	0	11.326	0	14	3	15	1	3	203	22.7	7.2	0	0	0	0	1.63	0	0	0	0	1.62	1.61		4	4	4	4	4	4	4	4	4	8	14		1	1	1	1	1	1
-5.44633e+18	FALSE		High	IsMasterProtein	727	AT1G73060.1	Low PSII Accumulation 3	>AT1G73060.1 | Symbols: LPA3 | Low PSII Accumulation 3 | chr1:27479027-27481258 FORWARD LENGTH=358	0.006	2.888	30	3	1	2	1	1	358	40	5.22										0	0											3	3
8.70613e+18	FALSE		High	IsMasterProtein	3402	AT1G73110.1	P-loop containing nucleoside triphosphate hydrolases superfamily protein	>AT1G73110.1 | Symbols: | P-loop containing nucleoside triphosphate hydrolases superfamily protein | chr1:27494344-27496844 REVERSE LENGTH=432	0	41.519	0	35	11	60	11	11	432	48.3	7.33	2.24	1.67	0	2.12	0	0	0	0	0	2.44	2.25	1.94	24	16	10	21	7	6	19	6	7	15	25	8	8	7	4	8	2	2
-2.2232e+18	FALSE		High	IsMasterProtein	1347	AT1G73230.1	Nascent polypeptide-associated complex NAC	>AT1G73230.1 | Symbols: | Nascent polypeptide-associated complex NAC | chr1:27540506-27541364 REVERSE LENGTH=165	0	31.738	0	35	4	27	3	4	165	18	6.21	0	0		2.74	2.45	0	0	0	0	4.93	4.9	2.83	18	14		18	14	14	18	14	14	35	14	14	3	1		3	1	1
-5.85735e+18	FALSE		High	IsMasterProtein	659	AT1G73430.2	sec34-like family protein	>AT1G73430.2 | Symbols: | sec34-like family protein | chr1:27604096-27610829 FORWARD LENGTH=784;>AT1G73430.1 | Symbols: | sec34-like family protein | chr1:27604096-27610829 FORWARD LENGTH=784	0.009	2.585	46	2	1	1	1	1	784	88.6	6.28											0												2
5.00202e+18	FALSE		High	IsMasterProtein	2730	AT1G73460.1	Protein kinase superfamily protein	>AT1G73460.1 | Symbols: | Protein kinase superfamily protein | chr1:27620122-27624899 FORWARD LENGTH=1169	0.001	5.062	3	1	1	5	0	1	1169	131.2	5.17		0		0		0		0	0					1		1		1		1	1					1		1		1
3.08019e+17	FALSE		High	IsMasterProtein	1835	AT1G73600.2	S-adenosyl-L-methionine-dependent methyltransferases superfamily protein	>AT1G73600.2 | Symbols: | S-adenosyl-L-methionine-dependent methyltransferases superfamily protein | chr1:27669224-27673400 FORWARD LENGTH=504	0	22.334	0	11	6	46	0	2	504	57.8	5.64	0	0	0	0	0	0	0	0	0	0	0	0	7	6	6	9	4	3	11	5	3	10	10	3	4	3	3	5	2	2
-5.71159e+18	FALSE		High	IsMasterProtein	682	AT1G73620.1	Pathogenesis-related thaumatin superfamily protein	>AT1G73620.1 | Symbols: | Pathogenesis-related thaumatin superfamily protein | chr1:27681432-27682954 FORWARD LENGTH=264	0	22.592	0	19	4	21	3	3	264	28.2	8.66	0	0	0	0	4.95	0	0		0		0		11	14	4	14	19	14	6		4		4		3	3	1	3	5	3
-8.15875e+16	FALSE		High	IsMasterProtein	1767	AT1G73670.1	MAP kinase 15	>AT1G73670.1 | Symbols: ATMPK15, MPK15 | MAP kinase 15 | chr1:27700212-27703168 FORWARD LENGTH=576	0	12.559	0	8	5	16	1	1	576	65.2	8.53	0	0	0	0	0	0					0		7	5	5	5	1	1					2		4	3	3	3	1	1
-4.70385e+18	FALSE		Medium	IsMasterProtein	879	AT1G73720.1	transducin family protein / WD-40 repeat family protein	>AT1G73720.1 | Symbols: SMU1 | transducin family protein / WD-40 repeat family protein | chr1:27725059-27729722 FORWARD LENGTH=511	0.034	1.87	199	1	1	2	1	1	511	57.7	6.99				0		0										1		1										1		1
-3.00428e+16	FALSE		High	IsMasterProtein	1777	AT1G73805.1	Calmodulin binding protein-like	>AT1G73805.1 | Symbols: | Calmodulin binding protein-like | chr1:27745761-27749178 REVERSE LENGTH=451	0.003	3.258	15	2	1	5	1	1	451	50.7	7.56	0	0	0										2	2	2										1	2	2
3.38883e+18	FALSE		High	IsMasterProtein	2440	AT1G73840.1	hydroxyproline-rich glycoprotein family protein	>AT1G73840.1 | Symbols: ESP1 | hydroxyproline-rich glycoprotein family protein | chr1:27763937-27766328 REVERSE LENGTH=388	0.005	3.014	22	3	1	1	1	1	388	41.8	9.7	0												3												1
-3.5402e+18	FALSE		Medium	IsMasterProtein	1094	AT1G73885.1	unknown protein; FUNCTIONS IN: molecular_function unknown; INVOLVED IN: biological_process unknown; LOCATED IN: chloroplast thylakoid membrane, chloroplast; Has 37 Blast hits to 37 proteins in 13 species: Archae - 0; Bacteria - 0; Metazoa - 0; Fungi - 0; Plants - 37; Viruses - 0; Other Eukaryotes - 0 (source: NCBI BLink).	>AT1G73885.1 | Symbols: | unknown protein; FUNCTIONS IN: molecular_function unknown; INVOLVED IN: biological_process unknown; LOCATED IN: chloroplast thylakoid membrane, chloroplast; Has 37 Blast hits to 37 proteins in 13 species: Archae - 0; Bacteria - 0; Metazoa - 0; Fungi - 0; Plants - 37; Viruses - 0; Other Eukaryotes - 0 (source: NCBI BLink). | chr1:27786864-27787708 FORWARD LENGTH=192	0.021	2.125	115	5	1	1	1	1	192	21.1	4.31										0												5
6.77925e+18	FALSE		High	IsMasterProtein	3040	AT1G74020.1	strictosidine synthase 2	>AT1G74020.1 | Symbols: SS2 | strictosidine synthase 2 | chr1:27835289-27837277 REVERSE LENGTH=335	0	32.686	0	31	7	20	6	7	335	35.3	5.81	0			0			0			0	0		13			6			16			21	31		3			1
8.27088e+18	FALSE		High	IsMasterProtein	3333	AT1G74050.1	Ribosomal protein L6 family protein	>AT1G74050.1 | Symbols: | Ribosomal protein L6 family protein | chr1:27847256-27848680 REVERSE LENGTH=233	0	107.892	0	49	16	287	0	7	233	26.1	10.17	21.79	26.12	17.73	18.1	21.77	28.32	8.77	11.76	17.54	17.87	17.47	18.01	49	41	36	45	47	49	33	25	35	41	41	34	31	31	24	31	24	32
3.23974e+18	FALSE		High	IsMasterProtein	2410	AT1G74070.1	Cyclophilin-like peptidyl-prolyl cis-trans isomerase family protein	>AT1G74070.1 | Symbols: | Cyclophilin-like peptidyl-prolyl cis-trans isomerase family protein | chr1:27851749-27852861 REVERSE LENGTH=317	0	9.963	0	14	4	12	4	4	317	34.4	9.47			0				0	0	0	0	0				5				3	3	3	14	5				2
-3.11044e+18	FALSE		Medium	IsMasterProtein	1171	AT1G74100.1	sulfotransferase 16	>AT1G74100.1 | Symbols: SOT16, ATSOT16, CORI-7, ATST5A | sulfotransferase 16 | chr1:27864489-27865505 REVERSE LENGTH=338	0.038	1.786	231	2	1	1	1	1	338	39.2	5.62										0												2
-2.9829e+18	FALSE		High	IsMasterProtein	1205	AT1G74230.1	glycine-rich RNA-binding protein 5	>AT1G74230.1 | Symbols: GR-RBP5 | glycine-rich RNA-binding protein 5 | chr1:27915346-27916857 FORWARD LENGTH=289	0.001	4.549	6	6	2	5	2	2	289	28.7	4.77				0	0						0					6	6						3					2	2
-3.16003e+18	FALSE		High	IsMasterProtein	1163	AT1G74270.1	Ribosomal protein L35Ae family protein	>AT1G74270.1 | Symbols: | Ribosomal protein L35Ae family protein | chr1:27928415-27929466 REVERSE LENGTH=112	0	28.404	0	56	5	77	0	2	112	12.9	10.68	3.74	5.7	3.21	5.92	3.93	3.55	3.52	3.14	5.19	2.93	2.78	3.38	56	34	56	56	25	34	18	11	18	25	34	20	10	9	8	10	5	11
4.32536e+18	FALSE		High	IsMasterProtein	2610	AT1G74310.1	heat shock protein 101	>AT1G74310.1 | Symbols: ATHSP101, HSP101, HOT1 | heat shock protein 101 | chr1:27936715-27939862 REVERSE LENGTH=911	0	29.28	0	9	8	57	4	5	911	101.2	6.13	0	0	0	3.71	0	0	3.67	0	1.86	1.67	1.66	0	4	2	2	3	1	2	5	3	5	4	7	1	5	3	6	7	1	3
-6.11557e+18	FALSE		Medium	IsMasterProtein	611	AT1G74360.1	Leucine-rich repeat protein kinase family protein	>AT1G74360.1 | Symbols: | Leucine-rich repeat protein kinase family protein | chr1:27954299-27957911 FORWARD LENGTH=1106	0.013	2.389	69	1	1	2	1	1	1106	121.8	6.86			0							0					1							1					1
1.93448e+18	FALSE		High	IsMasterProtein	2146	AT1G74470.1	Pyridine nucleotide-disulphide oxidoreductase family protein	>AT1G74470.1 | Symbols: | Pyridine nucleotide-disulphide oxidoreductase family protein | chr1:27991248-27992845 FORWARD LENGTH=467	0	142.28	0	51	25	279	25	25	467	51.8	8.91	13.16	9.25	15.27	9.87	8.51	4.71	10.78	6.72	5.38	12.79	10.52	5.14	43	36	45	38	36	29	43	26	39	43	44	29	32	24	32	21	19	16
-6.88112e+18	FALSE		High	IsMasterProtein	471	AT1G74560.3	NAP1-related protein 1	>AT1G74560.3 | Symbols: NRP1 | NAP1-related protein 1 | chr1:28017763-28019900 REVERSE LENGTH=264	0.003	3.305	14	4	1	2	0	1	264	30.6	5.34				0	0											4	4											1	1
-8.89006e+18	FALSE		High	IsMasterProtein	58	AT1G74640.1	alpha/beta-Hydrolases superfamily protein	>AT1G74640.1 | Symbols: | alpha/beta-Hydrolases superfamily protein | chr1:28032849-28034659 FORWARD LENGTH=370	0	7.37	0	7	2	6	2	2	370	41	8.27			0	0			0	0		0					5	5			5	5		7					1	1
-4.47202e+18	FALSE		High	IsMasterProtein	917	AT1G74690.1	IQ-domain 31	>AT1G74690.1 | Symbols: IQD31 | IQ-domain 31 | chr1:28061498-28063924 REVERSE LENGTH=587	0	21.71	0	9	4	28	4	4	587	65.2	9.55	0	2.11	0	2.45	2.55	2.12	0	0	0	0	0	0	4	5	5	6	5	5	5	3	3	3	5	5	2	2	2	4	3	5
5.45038e+18	FALSE		High	IsMasterProtein	2817	AT1G74730.1	Protein of unknown function (DUF1118)	>AT1G74730.1 | Symbols: | Protein of unknown function (DUF1118) | chr1:28078995-28079831 FORWARD LENGTH=198	0	7.421	0	7	1	15	1	1	198	20.7	9.31	0	0	0	1.62			0	0	0	1.63	1.74		7	7	7	7			7	7	7	7	7		2	2	2	2
6.89963e+17	FALSE		High	IsMasterProtein	1907	AT1G74850.1	plastid transcriptionally active 2	>AT1G74850.1 | Symbols: PTAC2 | plastid transcriptionally active 2 | chr1:28119237-28122314 REVERSE LENGTH=862	0	29.119	0	10	8	45	8	8	862	96.3	5.94	0	0	0	0	0	0	0	0	0	0	0	0	3	5	5	7	1	5	5	5	1	6	5	2	2	4	5	7	1	5
8.70239e+18	FALSE		High	IsMasterProtein	3401	AT1G74880.1	NAD(P)H:plastoquinone dehydrogenase complex subunit O	>AT1G74880.1 | Symbols: NDH-O | NAD(P)H:plastoquinone dehydrogenase complex subunit O | chr1:28130112-28131020 REVERSE LENGTH=158	0.002	4.517	7	10	1	6	1	1	158	17.6	9.22	0	0	0	0		0					0		10	10	10	10		10					10		1	1	1	1		1
-3.02937e+18	FALSE		High	IsMasterProtein	1190	AT1G74910.1	ADP-glucose pyrophosphorylase family protein	>AT1G74910.1 | Symbols: | ADP-glucose pyrophosphorylase family protein | chr1:28135770-28138456 REVERSE LENGTH=415;>AT1G74910.2 | Symbols: | ADP-glucose pyrophosphorylase family protein | chr1:28135770-28138456 REVERSE LENGTH=415	0	36.394	0	30	11	43	1	11	415	45.5	7.21	1.9	1.64	1.88	0		0	0	0	0	3.36	1.66	0	15	3	12	15		3	8	3	3	22	15	5	7	2	4	6		1
5.00907e+18	FALSE		High	IsMasterProtein	2731	AT1G74960.2	fatty acid biosynthesis 1	>AT1G74960.2 | Symbols: FAB1, KAS2 | fatty acid biosynthesis 1 | chr1:28152564-28155948 REVERSE LENGTH=541;>AT1G74960.3 | Symbols: FAB1 | fatty acid biosynthesis 1 | chr1:28152564-28155948 REVERSE LENGTH=541;>AT1G74960.1 | Symbols: FAB1, KAS2, ATKAS2 | fatty acid biosynthesis 1 | chr1:28152564-28155948 REVERSE LENGTH=541	0	15.995	0	12	4	19	4	4	541	57.6	7.87	0	0	0	2.39		0	0		0	0	2.16	0	10	2	4	8		2	2		4	4	8	2	3	1	1	4		1
1.20017e+17	FALSE		High	IsMasterProtein	1804	AT1G74970.1	ribosomal protein S9	>AT1G74970.1 | Symbols: RPS9, TWN3 | ribosomal protein S9 | chr1:28157761-28159202 REVERSE LENGTH=208	0	97.469	0	49	13	186	13	13	208	22.6	10.46	20.03	25.99	24.83	37.78	26.01	42.24	12.69	10.69	16.94	6.15	6.97	7.99	46	43	35	46	30	46	27	25	27	27	30	25	19	19	20	20	18	34
5.30596e+18	FALSE		High	IsMasterProtein	2782	AT1G75350.1	Ribosomal protein L31	>AT1G75350.1 | Symbols: emb2184 | Ribosomal protein L31 | chr1:28272163-28272687 FORWARD LENGTH=144	0	45.481	0	57	6	62	6	6	144	16	9.8	9.66	4.55	5.74	2.06	10.11	4.35	2.06	2.5	1.74	2.02	4.44	1.68	46	30	49	30	22	30	28	40	8	40	33	10	7	6	7	6	7	6
4.35922e+18	FALSE		High	IsMasterProtein	2615	AT1G75500.1	Walls Are Thin 1	>AT1G75500.1 | Symbols: WAT1 | Walls Are Thin 1 | chr1:28338282-28340091 REVERSE LENGTH=389;>AT1G75500.2 | Symbols: WAT1 | Walls Are Thin 1 | chr1:28338282-28340091 REVERSE LENGTH=389	0.003	3.464	14	3	1	2	1	1	389	42.5	9.01	0								0				3								3				1
7.16164e+18	FALSE		High	IsMasterProtein	3117	AT1G75560.1	zinc knuckle (CCHC-type) family protein	>AT1G75560.1 | Symbols: | zinc knuckle (CCHC-type) family protein | chr1:28371420-28372717 REVERSE LENGTH=257;>AT1G75560.2 | Symbols: | zinc knuckle (CCHC-type) family protein | chr1:28371420-28372717 REVERSE LENGTH=257	0	25.191	0	23	4	13	4	4	257	28.7	9.47	0	0		0	0	2.19				2.11			7	11		14	5	16				4			1	2		4	1	4
-3.26911e+18	FALSE		High	IsMasterProtein	1144	AT1G75630.2	vacuolar H+-pumping ATPase 16 kDa proteolipid subunit 4	>AT1G75630.2 | Symbols: AVA-P4 | vacuolar H+-pumping ATPase 16 kDa proteolipid subunit 4 | chr1:28400662-28402032 FORWARD LENGTH=200	0.008	2.697	41	9	1	2	0	1	200	20.5	7.84							0				0								9				9
-8.0026e+18	FALSE		High	IsMasterProtein	229	AT1G75660.1	5'-3' exoribonuclease 3	>AT1G75660.1 | Symbols: XRN3, AtXRN3 | 5'-3' exoribonuclease 3 | chr1:28408289-28414825 FORWARD LENGTH=1020	0	103.555	0	30	21	103	20	21	1020	116.8	7.01	10.95	4.31	2.22	4.78	7.61	14.59	0						20	12	13	18	10	22	1						19	14	13	18	11	27
3.90371e+18	FALSE		High	IsMasterProtein	2538	AT1G75730.1	unknown protein; Has 327 Blast hits to 272 proteins in 89 species: Archae - 0; Bacteria - 129; Metazoa - 68; Fungi - 14; Plants - 20; Viruses - 0; Other Eukaryotes - 96 (source: NCBI BLink).	>AT1G75730.1 | Symbols: | unknown protein; Has 327 Blast hits to 272 proteins in 89 species: Archae - 0; Bacteria - 129; Metazoa - 68; Fungi - 14; Plants - 20; Viruses - 0; Other Eukaryotes - 96 (source: NCBI BLink). | chr1:28435991-28438983 REVERSE LENGTH=589;>AT1G75730.2 | Symbols: | unknown protein; FUNCTIONS IN: molecular_function unknown; INVOLVED IN: biological_process unknown; EXPRESSED IN…	0	43.393	0	15	8	46	8	8	589	66	9.74	0	0	0	2.01	0	0	0	0	0	1.74	0	0	7	9	11	13	5	7	4	5	3	7	4	2	6	5	6	11	2	3
5.62061e+18	FALSE		High	IsMasterProtein	2856	AT1G75750.1	GAST1 protein homolog 1	>AT1G75750.1 | Symbols: GASA1 | GAST1 protein homolog 1 | chr1:28441813-28442284 REVERSE LENGTH=98	0	55.453	0	48	7	139	0	7	98	10.7	9.11	6.63	3.45	6.94	7.2	13.4	5.48	1.7	2.21	0	6.27	4.52	2.95	34	26	33	34	48	48	34	24	24	48	40	34	9	5	8	19	22	15
-2.39504e+18	FALSE		High	IsMasterProtein	1315	AT1G75950.1	S phase kinase-associated protein 1	>AT1G75950.1 | Symbols: SKP1, ASK1, ATSKP1, SKP1A, UIP1 | S phase kinase-associated protein 1 | chr1:28516715-28517454 FORWARD LENGTH=160	0	53.937	0	39	8	107	4	4	160	17.8	4.54	2.43	4.81	1.63	3.03	2.57	2.06	2.7	2.88	2.58	5.38	3.8	1.94	30	30	30	29	26	25	29	29	39	30	39	30	10	9	9	6	7	7
-4.05293e+18	FALSE		High	IsMasterProtein	999	AT1G75990.1	PAM domain (PCI/PINT associated module) protein	>AT1G75990.1 | Symbols: | PAM domain (PCI/PINT associated module) protein | chr1:28524623-28526718 REVERSE LENGTH=487	0	76.668	0	32	13	126	4	4	487	55.6	8.34	0	0	0	0	0	0	1.77	0	4.21	4.35	2.09	0	22	14	15	12	7	11	29	26	29	20	18	14	14	7	7	6	2	6
4.6537e+18	FALSE		High	IsMasterProtein	2661	AT1G76010.1	Alba DNA/RNA-binding protein	>AT1G76010.1 | Symbols: | Alba DNA/RNA-binding protein | chr1:28528505-28530488 REVERSE LENGTH=350	0	57.866	0	32	10	78	9	9	350	37.4	9.77	0	0	0	2.93	1.75	6.54	0	0	0	0	0	0	16	26	26	28	29	28	6	6	10	6	6	6	6	7	8	16	9	16
-1.69703e+18	FALSE		High	IsMasterProtein	1457	AT1G76080.1	chloroplastic drought-induced stress protein of 32 kD	>AT1G76080.1 | Symbols: ATCDSP32, CDSP32 | chloroplastic drought-induced stress protein of 32 kD | chr1:28548063-28549348 REVERSE LENGTH=302	0	13.125	0	12	4	9	4	4	302	33.7	8.46	0		0							0	0		7		12							7	3		2		4
-6.20183e+17	FALSE		High	IsMasterProtein	1662	AT1G76160.1	SKU5 similar 5	>AT1G76160.1 | Symbols: sks5 | SKU5 similar 5 | chr1:28578211-28581020 REVERSE LENGTH=541	0	19.436	0	9	5	16	1	5	541	60	8.4	0		0	0	0	0					0	0	3		3	2	2	2					9	2	2		2	1	1	1
5.97986e+18	FALSE		High	IsMasterProtein	2917	AT1G76180.1	Dehydrin family protein	>AT1G76180.1 | Symbols: ERD14 | Dehydrin family protein | chr1:28587013-28587657 REVERSE LENGTH=185;>AT1G76180.2 | Symbols: ERD14 | Dehydrin family protein | chr1:28587013-28587657 REVERSE LENGTH=185	0	36.89	0	37	5	51	4	5	185	20.8	5.48	0	0	0	0	0	0	1.75	0	3.55	5.12	4.38	0	21	27	14	21	4	27	31	37	31	30	31	24	3	4	2	4	1	3
3.8573e+18	FALSE		Medium	IsMasterProtein	2528	AT1G76400.1	Ribophorin I	>AT1G76400.1 | Symbols: | Ribophorin I | chr1:28658713-28661672 REVERSE LENGTH=614	0.01	2.481	54	2	1	2	1	1	614	68.6	8.47	0					0							2					2							1					1
-3.22224e+18	FALSE		Medium	IsMasterProtein	1156	AT1G76450.1	Photosystem II reaction center PsbP family protein	>AT1G76450.1 | Symbols: | Photosystem II reaction center PsbP family protein | chr1:28684618-28686109 FORWARD LENGTH=247	0.014	2.347	76	4	1	6	1	1	247	27.5	6.8	0			0				0		0	0		4			4				4		4	4		1			1
3.16537e+17	FALSE		High	IsMasterProtein	1837	AT1G76550.1	Phosphofructokinase family protein	>AT1G76550.1 | Symbols: | Phosphofructokinase family protein | chr1:28722900-28726929 REVERSE LENGTH=617	0	42.815	0	20	11	86	3	3	617	67.5	7.23	1.68	0	0	3.54	1.76	1.68	0	1.71	0	1.64	1.65	1.84	12	6	6	10	6	6	16	11	8	12	16	9	9	4	4	7	6	5
-5.51611e+17	FALSE		High	IsMasterProtein	1672	AT1G76810.1	eukaryotic translation initiation factor 2 (eIF-2) family protein	>AT1G76810.1 | Symbols: | eukaryotic translation initiation factor 2 (eIF-2) family protein | chr1:28831366-28836310 REVERSE LENGTH=1294	0	10.896	0	3	3	16	2	3	1294	142	5.39	0	0	0	0	0	0	0	0		0	0	0	1	1	1	1	1	1	1	1		2	3	1	2	1	1	1	1	1
8.5878e+18	FALSE		Medium	IsMasterProtein	3382	AT1G76860.1	Small nuclear ribonucleoprotein family protein	>AT1G76860.1 | Symbols: | Small nuclear ribonucleoprotein family protein | chr1:28854594-28855637 REVERSE LENGTH=98	0.013	2.381	70	8	1	4	1	1	98	11.3	4.81	0		0	0		0							8		8	8		8							1		1	1		1
-1.41067e+18	FALSE		High	IsMasterProtein	1517	AT1G76930.1	extensin 4	>AT1G76930.1 | Symbols: ATEXT4, ORG5, ATEXT1, EXT1, EXT4 | extensin 4 | chr1:28895449-28896853 REVERSE LENGTH=293	0	18.091	0	36	3	46	0	3	293	32.9	9.76	5.26	4.82	1.68	0	1.66	0	0	1.71	4.12	1.7	0	0	36	36	36	22	18	18	36	36	36	18	33	33	4	6	3	3	1	2
-2.19684e+18	FALSE		High	IsMasterProtein	1354	AT1G76940.1	RNA-binding (RRM/RBD/RNP motifs) family protein	>AT1G76940.1 | Symbols: | RNA-binding (RRM/RBD/RNP motifs) family protein | chr1:28902707-28904085 REVERSE LENGTH=233	0	13.289	0	24	4	15	1	4	233	25.4	8.62		0	0	0	0	0								15	15	15	15	24								3	2	4	3	3
-9.1712e+18	FALSE		High	IsMasterProtein	13	AT1G76990.1	ACT domain repeat 3	>AT1G76990.1 | Symbols: ACR3 | ACT domain repeat 3 | chr1:28933387-28935179 FORWARD LENGTH=453;>AT1G76990.5 | Symbols: ACR3 | ACT domain repeat 3 | chr1:28933387-28935179 FORWARD LENGTH=453;>AT1G76990.3 | Symbols: ACR3 | ACT domain repeat 3 | chr1:28933387-28935179 FORWARD LENGTH=453;>AT1G76990.2 | Symbols: ACR3 | ACT domain repeat 3 | chr1:28933387-28935179 FORWARD LENGTH=453;>AT1G76990.4 | Symb…	0.003	3.275	14	3	1	3	1	1	453	50.4	5.72				0						0	0					3						3	3					1
6.29635e+18	FALSE		High	IsMasterProtein	2964	AT1G77060.1	Phosphoenolpyruvate carboxylase family protein	>AT1G77060.1 | Symbols: | Phosphoenolpyruvate carboxylase family protein | chr1:28951804-28953449 REVERSE LENGTH=339	0	9.585	0	9	3	7	2	3	339	36.5	6.86	1.64	0	1.7							0	0		3	3	3							6	2		2	1	1
-8.77205e+18	FALSE		High	IsMasterProtein	89	AT1G77120.1	alcohol dehydrogenase 1	>AT1G77120.1 | Symbols: ADH1, ADH, ATADH, ATADH1 | alcohol dehydrogenase 1 | chr1:28975509-28977216 FORWARD LENGTH=379	0	28.259	0	27	8	24	8	8	379	41.2	6.24					0	0			0	0	0	0					3	3			5	9	18	17					1	1
1.3834e+18	FALSE		High	IsMasterProtein	2049	AT1G77180.1	chromatin protein family	>AT1G77180.1 | Symbols: SKIP | chromatin protein family | chr1:28999791-29001632 REVERSE LENGTH=613;>AT1G77180.2 | Symbols: SKIP | chromatin protein family | chr1:28999791-29001632 REVERSE LENGTH=613	0	37.745	0	16	8	61	1	8	613	69.4	9.17	4.38	3.88	4.08	4.39	3.98	0	1.93	0		0	1.67	0	16	16	14	14	8	12	6	3		4	4	4	11	12	9	7	4	6
-4.40549e+18	FALSE		High	IsMasterProtein	930	AT1G77490.1	thylakoidal ascorbate peroxidase	>AT1G77490.1 | Symbols: TAPX | thylakoidal ascorbate peroxidase | chr1:29117688-29120046 FORWARD LENGTH=426	0	13.319	0	14	3	5	3	3	426	46.1	7.28	0		1.66								0		7		14								7		1		3
5.82784e+18	FALSE		High	IsMasterProtein	2891	AT1G77510.1	PDI-like 1-2	>AT1G77510.1 | Symbols: ATPDIL1-2, PDI6, ATPDI6, PDIL1-2 | PDI-like 1-2 | chr1:29126742-29129433 FORWARD LENGTH=508	0.003	3.605	12	4	2	2	1	1	508	56.3	5							0				0								4				2
4.11199e+18	FALSE		Medium	IsMasterProtein	2574	AT1G77550.1	tubulin-tyrosine ligases;tubulin-tyrosine ligases	>AT1G77550.1 | Symbols: | tubulin-tyrosine ligases;tubulin-tyrosine ligases | chr1:29138490-29142965 REVERSE LENGTH=855	0.013	2.397	68	2	1	2	1	1	855	97.5	4.96							0				0								2				2
-2.23271e+18	FALSE		Medium	IsMasterProtein	1345	AT1G77670.1	Pyridoxal phosphate (PLP)-dependent transferases superfamily protein	>AT1G77670.1 | Symbols: | Pyridoxal phosphate (PLP)-dependent transferases superfamily protein | chr1:29189043-29190901 REVERSE LENGTH=440	0.016	2.216	89	3	1	2	1	1	440	48.7	7.8										0	0											3	3
-6.54648e+18	FALSE		High	IsMasterProtein	526	AT1G77750.1	Ribosomal protein S13/S18 family	>AT1G77750.1 | Symbols: | Ribosomal protein S13/S18 family | chr1:29230346-29231490 REVERSE LENGTH=154	0	6.53	0	14	2	4	2	2	154	17.3	11.08			0	0	0					0					5	8	5					5					1	1	1
-2.6501e+18	FALSE		High	IsMasterProtein	1267	AT1G77940.1	Ribosomal protein L7Ae/L30e/S12e/Gadd45 family protein	>AT1G77940.1 | Symbols: | Ribosomal protein L7Ae/L30e/S12e/Gadd45 family protein | chr1:29304116-29305288 REVERSE LENGTH=112	0	34.19	0	53	4	71	2	2	112	12.3	9.58	1.76	1.62	1.85	3.95	2.24	1.61	1.96	3.66	3.64	1.62	7.69	1.81	36	36	53	36	53	53	36	24	53	36	53	53	6	5	7	6	6	11
-5.93086e+18	FALSE		Medium	IsMasterProtein	649	AT1G78240.2	S-adenosyl-L-methionine-dependent methyltransferases superfamily protein	>AT1G78240.2 | Symbols: TSD2, QUA2 | S-adenosyl-L-methionine-dependent methyltransferases superfamily protein | chr1:29433173-29435815 REVERSE LENGTH=684;>AT1G78240.1 | Symbols: TSD2, QUA2, OSU1 | S-adenosyl-L-methionine-dependent methyltransferases superfamily protein | chr1:29433173-29435815 REVERSE LENGTH=684	0.028	1.973	163	2	1	1	1	1	684	77.8	7.31											0												2
8.07501e+18	FALSE		High	IsMasterProtein	3298	AT1G78260.1	RNA-binding (RRM/RBD/RNP motifs) family protein	>AT1G78260.1 | Symbols: | RNA-binding (RRM/RBD/RNP motifs) family protein | chr1:29447317-29450181 FORWARD LENGTH=287	0	18.985	0	17	5	18	0	1	287	31.4	7.24	0	0	0	0	0	0							8	14	3	12	16	17							2	4	1	3	4	4
4.85095e+18	FALSE		High	IsMasterProtein	2696	AT1G78300.1	general regulatory factor 2	>AT1G78300.1 | Symbols: GRF2, 14-3-3OMEGA, GF14 OMEGA | general regulatory factor 2 | chr1:29461883-29463052 FORWARD LENGTH=259	0	37.588	0	36	7	79	4	4	259	29.1	4.79	4.93	1.93	8.55	6.44	2.96	1.66	0	0	3.83	3.81	2.03	0	32	32	32	20	22	26	20	20	36	32	32	14	8	7	8	4	7	5
-3.87653e+18	FALSE		Medium	IsMasterProtein	1024	AT1G78340.1	glutathione S-transferase TAU 22	>AT1G78340.1 | Symbols: ATGSTU22, GSTU22 | glutathione S-transferase TAU 22 | chr1:29473046-29473797 REVERSE LENGTH=218	0.032	1.907	188	6	1	2	1	1	218	25.3	5.27				0						0						6						6						1
5.48927e+18	FALSE		High	IsMasterProtein	2826	AT1G78370.1	glutathione S-transferase TAU 20	>AT1G78370.1 | Symbols: ATGSTU20, GSTU20 | glutathione S-transferase TAU 20 | chr1:29484428-29485204 REVERSE LENGTH=217	0	8.341	0	10	2	8	2	2	217	25	5.78		0	0		0	0			0		0			6	6		4	6			4		4			1	1		3	1
-1.44651e+18	FALSE		High	IsMasterProtein	1509	AT1G78380.1	glutathione S-transferase TAU 19	>AT1G78380.1 | Symbols: ATGSTU19, GST8, GSTU19 | glutathione S-transferase TAU 19 | chr1:29486659-29487819 REVERSE LENGTH=219	0	17.668	0	22	4	23	3	3	219	25.6	6.04	0	0	0	0	0	0	0			0	0		11	7	22	11	11	4	4			7	17		3	1	7	2	2	1
8.8569e+18	FALSE		High	IsMasterProtein	3439	AT1G78570.1	rhamnose biosynthesis 1	>AT1G78570.1 | Symbols: RHM1, ROL1, ATRHM1 | rhamnose biosynthesis 1 | chr1:29550110-29552207 FORWARD LENGTH=669	0	188.061	0	44	30	358	16	16	669	75.3	7.28	13.8	5.38	12.9	25.65	8.26	6.79	15.3	4.4	8.27	4.32	15.34	0	37	36	35	31	24	33	39	32	38	33	35	16	43	28	28	37	20	26
-1.70415e+18	FALSE		High	IsMasterProtein	1452	AT1G78630.1	Ribosomal protein L13 family protein	>AT1G78630.1 | Symbols: emb1473 | Ribosomal protein L13 family protein | chr1:29575997-29577406 FORWARD LENGTH=241	0	142.126	0	47	10	292	10	10	241	26.8	9.92	38.87	31.63	18.44	42.92	25.56	32.73	9.75	16.31	2.23	11.4	16.05	4.34	42	47	38	45	36	45	36	36	36	36	36	30	31	33	29	35	25	34
-3.72325e+18	FALSE		High	IsMasterProtein	1052	AT1G78820.1	D-mannose binding lectin protein with Apple-like carbohydrate-binding domain	>AT1G78820.1 | Symbols: | D-mannose binding lectin protein with Apple-like carbohydrate-binding domain | chr1:29634401-29635768 REVERSE LENGTH=455	0	7.56	0	9	3	6	1	1	455	50.6	8.47			0			0					0				7			5					9				2			1
-5.31713e+18	FALSE		High	IsMasterProtein	752	AT1G78830.1	Curculin-like (mannose-binding) lectin family protein	>AT1G78830.1 | Symbols: | Curculin-like (mannose-binding) lectin family protein | chr1:29637141-29638508 REVERSE LENGTH=455	0	26.862	0	26	8	19	6	6	455	50.3	8.47			0			0					1.63				18			7					26				7			2
4.45965e+18	FALSE		High	IsMasterProtein	2632	AT1G78850.1	D-mannose binding lectin protein with Apple-like carbohydrate-binding domain	>AT1G78850.1 | Symbols: | D-mannose binding lectin protein with Apple-like carbohydrate-binding domain | chr1:29642072-29643397 REVERSE LENGTH=441	0	18.077	0	13	5	17	2	5	441	49	7.65	0		0		0				0		3.53	2.16	2		11		2				7		11	11	1		5		1
8.90485e+18	FALSE		High	IsMasterProtein	3449	AT1G78900.1	vacuolar ATP synthase subunit A	>AT1G78900.1 | Symbols: VHA-A | vacuolar ATP synthase subunit A | chr1:29660463-29664575 FORWARD LENGTH=623;>AT1G78900.2 | Symbols: VHA-A | vacuolar ATP synthase subunit A | chr1:29660463-29664575 FORWARD LENGTH=623	0	246.581	0	66	32	420	32	32	623	68.8	5.24	18.76	10.26	16.13	22.95	11.77	8.58	16.24	3.98	4.23	17.5	34.44	7.83	54	41	48	51	34	47	46	34	36	58	58	52	42	31	35	39	22	27
1.28723e+18	FALSE		High	IsMasterProtein	2027	AT1G78915.3	Tetratricopeptide repeat (TPR)-like superfamily protein	>AT1G78915.3 | Symbols: | Tetratricopeptide repeat (TPR)-like superfamily protein | chr1:29667729-29671081 REVERSE LENGTH=405	0.001	4.929	3	5	2	5	0	2	405	45	8.66	0		0							0	0		3		3							3	5		1		1
5.25937e+18	FALSE		High	IsMasterProtein	2767	AT1G79000.2	histone acetyltransferase of the CBP family 1	>AT1G79000.2 | Symbols: HAC1 | histone acetyltransferase of the CBP family 1 | chr1:29716639-29723984 REVERSE LENGTH=1741	0	10.119	0	2	3	5	0	3	1741	195	8.37	0	0	0										1	1	1										2	1	2
5.243e+18	FALSE		High	IsMasterProtein	2766	AT1G79010.1	Alpha-helical ferredoxin	>AT1G79010.1 | Symbols: | Alpha-helical ferredoxin | chr1:29725138-29726933 REVERSE LENGTH=222	0	15.366	0	34	6	18	1	6	222	25.5	5.41				0			0	0	0	0	0					4			17	28	15	4	11					1
-6.46942e+18	FALSE		High	IsMasterProtein	542	AT1G79040.1	photosystem II subunit R	>AT1G79040.1 | Symbols: PSBR | photosystem II subunit R | chr1:29736085-29736781 FORWARD LENGTH=140	0	98.086	0	45	8	217	8	8	140	14.6	9.63	7.33	4.5	5.95	12.59	11.17	8.58	6.83	6.7	4.27	11.65	6.43	4.05	44	44	45	44	24	44	24	44	24	39	24	45	20	16	25	19	17	17
-9.17402e+18	FALSE		High	IsMasterProtein	12	AT1G79090.1	FUNCTIONS IN: molecular_function unknown; INVOLVED IN: biological_process unknown; LOCATED IN: cellular_component unknown; EXPRESSED IN: 25 plant structures; EXPRESSED DURING: 15 growth stages; CONTAINS InterPro DOMAIN/s: Topoisomerase II-associated protein PAT1 (InterPro:IPR019167); BEST Arabidopsis thaliana protein match is: Topoisomerase II-associated protein PAT1 (TAIR:AT3G22270.1); Has 30201…	>AT1G79090.1 | Symbols: | FUNCTIONS IN: molecular_function unknown; INVOLVED IN: biological_process unknown; LOCATED IN: cellular_component unknown; EXPRESSED IN: 25 plant structures; EXPRESSED DURING: 15 growth stages; CONTAINS InterPro DOMAIN/s: Topoisomerase II-associated protein PAT1 (InterPro:IPR019167); BEST Arabidopsis thaliana protein match is: Topoisomerase II-associated protein PAT1 (TA…	0	45.442	0	18	9	55	9	9	793	88.8	6.6	0	0	0	2.07	0	0	0	0	0	0	0		14	10	16	12	8	11	4	2	2	2	2		11	7	11	10	3	7
7.36798e+18	FALSE		High	IsMasterProtein	3162	AT1G79210.1	N-terminal nucleophile aminohydrolases (Ntn hydrolases) superfamily protein	>AT1G79210.1 | Symbols: | N-terminal nucleophile aminohydrolases (Ntn hydrolases) superfamily protein | chr1:29796286-29798240 REVERSE LENGTH=235;>AT1G79210.3 | Symbols: | N-terminal nucleophile aminohydrolases (Ntn hydrolases) superfamily protein | chr1:29796286-29798240 REVERSE LENGTH=235;>AT1G79210.2 | Symbols: | N-terminal nucleophile aminohydrolases (Ntn hydrolases) superfamily protein | chr…	0	72.336	0	59	11	148	2	2	235	25.7	5.69	9.01	2	9.02	2.5	6.16	4	12.42	12.25	15.65	6.87	8.73	7.04	55	33	47	23	27	33	56	52	56	33	36	27	13	14	14	5	6	8
5.40917e+18	FALSE		High	IsMasterProtein	2810	AT1G79230.1	mercaptopyruvate sulfurtransferase 1	>AT1G79230.1 | Symbols: ST1, ATMST1, MST1, ATRDH1, STR1 | mercaptopyruvate sulfurtransferase 1 | chr1:29800824-29803679 FORWARD LENGTH=379	0	32.734	0	20	8	40	0	8	379	41.9	6.39	1.6	0	0	1.83			1.76	0	0	1.64	1.66	0	10	6	9	10			10	6	4	20	16	6	6	2	3	4
-8.25063e+18	FALSE		High	IsMasterProtein	178	AT1G79340.1	metacaspase 4	>AT1G79340.1 | Symbols: AtMC4, MC4 | metacaspase 4 | chr1:29842849-29844368 FORWARD LENGTH=418	0	25.68	0	17	6	33	4	6	418	45.5	4.82	0	0	0	0	0	0	0	0	0	3.29	0	0	9	2	6	10	10	6	3	12	6	8	15	2	4	1	2	3	3	2
-7.96081e+18	FALSE		Medium	IsMasterProtein	242	AT1G79390.1	unknown protein; Has 30201 Blast hits to 17322 proteins in 780 species: Archae - 12; Bacteria - 1396; Metazoa - 17338; Fungi - 3422; Plants - 5037; Viruses - 0; Other Eukaryotes - 2996 (source: NCBI BLink).	>AT1G79390.1 | Symbols: | unknown protein; Has 30201 Blast hits to 17322 proteins in 780 species: Archae - 12; Bacteria - 1396; Metazoa - 17338; Fungi - 3422; Plants - 5037; Viruses - 0; Other Eukaryotes - 2996 (source: NCBI BLink). | chr1:29863465-29864276 REVERSE LENGTH=126	0.015	2.266	83	7	1	1	1	1	126	14.6	9.74				0												7												1
1.35052e+18	FALSE		High	IsMasterProtein	2045	AT1G79530.1	glyceraldehyde-3-phosphate dehydrogenase of plastid 1	>AT1G79530.1 | Symbols: GAPCP-1 | glyceraldehyde-3-phosphate dehydrogenase of plastid 1 | chr1:29916232-29919088 REVERSE LENGTH=422	0	92.502	0	36	13	257	5	11	422	44.8	8.63	6.7	14.17	8.96	13.62	14.31	11.16	10.86	10.61	4.13	15.09	23.35	3.48	27	27	18	24	22	27	26	16	15	28	29	17	19	21	21	24	22	20
7.01136e+17	FALSE		High	IsMasterProtein	1912	AT1G79550.2	phosphoglycerate kinase	>AT1G79550.2 | Symbols: PGK | phosphoglycerate kinase | chr1:29924347-29926295 REVERSE LENGTH=401;>AT1G79550.1 | Symbols: PGK | phosphoglycerate kinase | chr1:29924347-29926295 REVERSE LENGTH=401	0	83.277	0	48	16	78	14	14	401	42.1	5.68	1.95	2.08	15.15	2.06	1.79	0	2.09	2.07	1.91	4.44	4.12	1.95	20	9	47	19	21	20	10	4	17	25	26	10	6	4	24	6	6	5
-2.1183e+18	FALSE		High	IsMasterProtein	1365	AT1G79600.1	Protein kinase superfamily protein	>AT1G79600.1 | Symbols: | Protein kinase superfamily protein | chr1:29950105-29952516 REVERSE LENGTH=711	0.004	3.194	20	1	1	5	1	1	711	79	6.76				0			0		0	0	0					1			1		1	1	1					1
5.8031e+18	FALSE		High	IsMasterProtein	2886	AT1G79730.1	hydroxyproline-rich glycoprotein family protein	>AT1G79730.1 | Symbols: ELF7 | hydroxyproline-rich glycoprotein family protein | chr1:30000743-30003969 REVERSE LENGTH=589	0	14.232	0	8	4	22	4	4	589	67.3	8.78	1.62	0	0	1.65	0	0	0	0		0	0		8	6	6	8	2	5	2	2		2	2		5	3	3	4	1	2
1.15891e+17	FALSE		High	IsMasterProtein	1802	AT1G79850.1	ribosomal protein S17	>AT1G79850.1 | Symbols: RPS17, CS17, PRPS17 | ribosomal protein S17 | chr1:30041473-30041922 REVERSE LENGTH=149	0	74.82	0	46	10	183	10	10	149	16.3	10.56	17.24	10.37	6.4	24.8	14.18	9.1	8.7	4.29	0	5.63	9.87	0	46	46	46	46	44	45	45	45	45	38	45	21	22	16	21	21	21	20
-3.63315e+18	FALSE		Medium	IsMasterProtein	1071	AT1G79870.1	D-isomer specific 2-hydroxyacid dehydrogenase family protein	>AT1G79870.1 | Symbols: | D-isomer specific 2-hydroxyacid dehydrogenase family protein | chr1:30044794-30045851 FORWARD LENGTH=313	0.016	2.224	89	3	1	2	1	1	313	34.1	5.9										0	0											3	3
3.98391e+18	FALSE		High	IsMasterProtein	2552	AT1G79920.1	Heat shock protein 70 (Hsp 70) family protein	>AT1G79920.1 | Symbols: | Heat shock protein 70 (Hsp 70) family protein | chr1:30058935-30062224 REVERSE LENGTH=831	0	146.303	0	41	30	315	0	3	831	91.6	5.19	8.52	7.01	3.75	9.05	4.1	0	7.3	0	3.79	12.48	11.81	4.11	22	21	21	21	15	16	23	20	20	25	35	17	33	27	30	26	16	18
3.7911e+18	FALSE		High	IsMasterProtein	2520	AT1G79930.1	heat shock protein 91	>AT1G79930.1 | Symbols: HSP91 | heat shock protein 91 | chr1:30063781-30067067 REVERSE LENGTH=831	0	140.289	0	36	28	315	0	1	831	91.7	5.25	8.52	7.01	3.75	9.05	4.1	0	7.3	0	3.79	12.48	11.81	4.11	20	21	21	21	15	16	25	20	20	24	33	19	32	27	30	26	16	18
6.69116e+18	FALSE		High	IsMasterProtein	3028	AT1G79940.1	DnaJ / Sec63 Brl domains-containing protein	>AT1G79940.1 | Symbols: ATERDJ2A | DnaJ / Sec63 Brl domains-containing protein | chr1:30070023-30073237 FORWARD LENGTH=687;>AT1G79940.3 | Symbols: ATERDJ2A | DnaJ / Sec63 Brl domains-containing protein | chr1:30070023-30073237 FORWARD LENGTH=687;>AT1G79940.2 | Symbols: ATERDJ2A | DnaJ / Sec63 Brl domains-containing protein | chr1:30070023-30073237 FORWARD LENGTH=687	0.006	2.899	30	2	1	2	0	1	687	76.9	5.38										0	0											2	2
8.64118e+18	FALSE		High	IsMasterProtein	3390	AT1G79990.1	structural molecules	>AT1G79990.1 | Symbols: | structural molecules | chr1:30084522-30091949 FORWARD LENGTH=1135	0	22.562	0	8	7	36	0	1	1135	128.6	5.08	0	0	0	0	1.71	0	0	0	0	0	0	0	4	1	1	1	1	1	1	1	1	7	6	1	3	1	2	3	3	2
-8.21539e+18	FALSE		High	IsMasterProtein	189	AT1G80030.3	Molecular chaperone Hsp40/DnaJ family protein	>AT1G80030.3 | Symbols: | Molecular chaperone Hsp40/DnaJ family protein | chr1:30105398-30108873 REVERSE LENGTH=500;>AT1G80030.1 | Symbols: | Molecular chaperone Hsp40/DnaJ family protein | chr1:30105398-30108873 REVERSE LENGTH=500;>AT1G80030.2 | Symbols: | Molecular chaperone Hsp40/DnaJ family protein | chr1:30105398-30108873 REVERSE LENGTH=500	0	18.797	0	11	4	19	4	4	500	53.8	7.56	0	0	1.61	1.79		0	1.69	0		0	0	0	11	8	11	2		2	2	2		2	2	2	5	3	3	1		1
-5.39672e+18	FALSE		High	IsMasterProtein	742	AT1G80040.3	FUNCTIONS IN: molecular_function unknown; INVOLVED IN: biological_process unknown; LOCATED IN: chloroplast; EXPRESSED IN: 24 plant structures; EXPRESSED DURING: 15 growth stages; BEST Arabidopsis thaliana protein match is: Ubiquitin system component Cue protein (TAIR:AT5G32440.1).	>AT1G80040.3 | Symbols: | FUNCTIONS IN: molecular_function unknown; INVOLVED IN: biological_process unknown; LOCATED IN: chloroplast; EXPRESSED IN: 24 plant structures; EXPRESSED DURING: 15 growth stages; BEST Arabidopsis thaliana protein match is: Ubiquitin system component Cue protein (TAIR:AT5G32440.1). | chr1:30109447-30111051 REVERSE LENGTH=259	0.001	4.827	3	5	1	2	0	1	259	28.5	6.09	0		0										5		5										1		1
3.55193e+18	FALSE		High	IsMasterProtein	2477	AT1G80070.1	Pre-mRNA-processing-splicing factor	>AT1G80070.1 | Symbols: SUS2, EMB33, EMB177, EMB14 | Pre-mRNA-processing-splicing factor | chr1:30118052-30127574 FORWARD LENGTH=2359	0	97.94	0	12	25	130	7	25	2359	275.3	8.79	3.75	5.22	3.39	5.2	1.67	1.87	0	0	0	0	0	0	8	8	6	9	4	5	1	1	1	2	2	1	17	21	21	25	8	14
3.1413e+18	FALSE		High	IsMasterProtein	2393	AT1G80230.1	Rubredoxin-like superfamily protein	>AT1G80230.1 | Symbols: | Rubredoxin-like superfamily protein | chr1:30169784-30170999 REVERSE LENGTH=171	0	12.99	0	32	3	9	2	2	171	18.6	5.73							0	2.03	2.63		0								23	23	23		22
2.2442e+18	FALSE		High	IsMasterProtein	2211	AT1G80270.1	PENTATRICOPEPTIDE REPEAT 596	>AT1G80270.1 | Symbols: PPR596 | PENTATRICOPEPTIDE REPEAT 596 | chr1:30181265-30183331 FORWARD LENGTH=596;>AT1G80270.2 | Symbols: PPR596 | PENTATRICOPEPTIDE REPEAT 596 | chr1:30181265-30183331 FORWARD LENGTH=596;>AT1G80270.3 | Symbols: PPR596 | PENTATRICOPEPTIDE REPEAT 596 | chr1:30181265-30183331 FORWARD LENGTH=596	0.008	2.755	40	2	1	2	1	1	596	67.2	7.65			0	0											2	2											1	1
-5.56671e+18	FALSE		High	IsMasterProtein	700	AT1G80360.1	Pyridoxal phosphate (PLP)-dependent transferases superfamily protein	>AT1G80360.1 | Symbols: | Pyridoxal phosphate (PLP)-dependent transferases superfamily protein | chr1:30208736-30210643 REVERSE LENGTH=394	0.001	4.738	3	9	2	11	2	2	394	43.7	6.37	0	0		0	0	0		0	0	0	0		4	4		4	4	4		4	4	4	9		2	1		1	1	1
5.38394e+18	FALSE		High	IsMasterProtein	2804	AT1G80380.2	P-loop containing nucleoside triphosphate hydrolases superfamily protein	>AT1G80380.2 | Symbols: | P-loop containing nucleoside triphosphate hydrolases superfamily protein | chr1:30217332-30219784 FORWARD LENGTH=456	0.001	5.124	3	2	1	1	0	1	456	51	7.14			1.78												2												1
8.06101e+18	FALSE		High	IsMasterProtein	3294	AT1G80410.2	tetratricopeptide repeat (TPR)-containing protein	>AT1G80410.2 | Symbols: EMB2753 | tetratricopeptide repeat (TPR)-containing protein | chr1:30227779-30234832 REVERSE LENGTH=911	0	101.847	0	29	25	153	0	25	911	103.9	7.78	4.29	1.69	2.2	4.42	0	0	0	0	0	2.11	0	0	19	19	16	22	14	19	9	2	4	18	16	4	19	19	13	24	12	18
-4.1318e+18	FALSE		High	IsMasterProtein	982	AT1G80460.1	Actin-like ATPase superfamily protein	>AT1G80460.1 | Symbols: NHO1, GLI1 | Actin-like ATPase superfamily protein | chr1:30246960-30249055 REVERSE LENGTH=522	0	7.598	0	5	3	3	0	3	522	56.4	6.28									0		0										2		3
-4.40165e+18	FALSE		High	IsMasterProtein	933	AT1G80480.1	plastid transcriptionally active 17	>AT1G80480.1 | Symbols: PTAC17 | plastid transcriptionally active 17 | chr1:30258272-30260570 REVERSE LENGTH=444	0	59.62	0	28	9	91	8	9	444	49.5	6.1	0	0	0	7.01	3.05	2.94	2.68	0	0	0	2.41	0	20	11	19	27	18	20	23	12	12	27	28	7	9	5	7	15	5	8
-6.93441e+18	FALSE		High	IsMasterProtein	463	AT1G80490.2	TOPLESS-related 1	>AT1G80490.2 | Symbols: TPR1 | TOPLESS-related 1 | chr1:30261094-30266446 REVERSE LENGTH=1120	0	28.557	0	9	9	51	0	1	1120	124	7.14	0	0	0	0	0	0	0	0	0	0	0	0	4	3	3	6	2	3	3	3	2	6	5	2	5	5	3	6	2	3
-7.51117e+18	FALSE		High	IsMasterProtein	345	AT1G80620.1	S15/NS1, RNA-binding protein	>AT1G80620.1 | Symbols: | S15/NS1, RNA-binding protein | chr1:30305404-30307182 FORWARD LENGTH=414	0.001	4.773	3	6	2	4	1	1	414	47.4	9.58				0	0	0										2	4	2										1	1	2
3.37627e+18	FALSE		High	IsMasterProtein	2434	AT1G80670.1	Transducin/WD40 repeat-like superfamily protein	>AT1G80670.1 | Symbols: | Transducin/WD40 repeat-like superfamily protein | chr1:30320809-30323543 REVERSE LENGTH=349	0	6.895	0	5	2	2	2	2	349	38.2	8.37				0						0						2						4						1
-8.23239e+18	FALSE		Medium	IsMasterProtein	183	AT1G80750.1	Ribosomal protein L30/L7 family protein	>AT1G80750.1 | Symbols: | Ribosomal protein L30/L7 family protein | chr1:30349052-30350434 FORWARD LENGTH=247	0.016	2.23	89	4	1	2	1	1	247	28.3	9.73		0			0									4			4									1			1
2.33842e+18	FALSE		High	IsMasterProtein	2232	AT1G80930.1	MIF4G domain-containing protein / MA3 domain-containing protein	>AT1G80930.1 | Symbols: | MIF4G domain-containing protein / MA3 domain-containing protein | chr1:30405774-30409499 REVERSE LENGTH=900	0	19.349	0	5	5	22	5	5	900	104	6.05	1.64	2.21	1.88	1.64	0	0	0	0		0	1.97		4	2	4	4	1	3	2	2		2	2		4	3	5	3	1	2
-4.72949e+17	FALSE		High	IsMasterProtein	1688	AT2G01140.1	Aldolase superfamily protein	>AT2G01140.1 | Symbols: | Aldolase superfamily protein | chr2:95006-96491 REVERSE LENGTH=391	0	24.528	0	11	5	62	2	2	391	42.3	8.09	1.69	0	1.85	3.35	3.43	1.66	0	0	0	0	3.59	0	11	5	11	9	9	4	2	4	7	11	9	2	6	6	13	8	5	3
-1.44778e+18	FALSE		High	IsMasterProtein	1507	AT2G01190.1	Octicosapeptide/Phox/Bem1p family protein	>AT2G01190.1 | Symbols: | Octicosapeptide/Phox/Bem1p family protein | chr2:115023-117296 FORWARD LENGTH=720	0	11.346	0	6	4	5	4	4	720	77.3	6.05										0	0											6	1
2.14384e+18	FALSE		High	IsMasterProtein	2187	AT2G01250.1	Ribosomal protein L30/L7 family protein	>AT2G01250.1 | Symbols: | Ribosomal protein L30/L7 family protein | chr2:132943-134264 REVERSE LENGTH=242	0	150.085	0	72	25	348	5	13	242	28.2	9.94	24.17	14.34	15.42	20.19	14.74	14.55	5.42	8.04	5.63	9.8	9.42	10.72	67	55	65	71	62	63	42	42	28	67	46	48	37	35	37	44	32	42
-5.07005e+18	FALSE		High	IsMasterProtein	804	AT2G01350.1	quinolinate phoshoribosyltransferase	>AT2G01350.1 | Symbols: QPT | quinolinate phoshoribosyltransferase | chr2:165332-167209 REVERSE LENGTH=348	0.002	4.048	9	3	1	1	0	1	348	37.9	6.3											0												3
-6.1391e+17	FALSE		High	IsMasterProtein	1664	AT2G01470.1	SEC12P-like 2 protein	>AT2G01470.1 | Symbols: STL2P, ATSEC12 | SEC12P-like 2 protein | chr2:212215-214435 REVERSE LENGTH=393	0	7.871	0	10	3	7	3	3	393	42.8	5.64			0	0			0		0	0	0				4	3			4		4	6	4				1	1
-3.62903e+18	FALSE		High	IsMasterProtein	1075	AT2G01690.2	ARM repeat superfamily protein	>AT2G01690.2 | Symbols: | ARM repeat superfamily protein | chr2:309144-313499 REVERSE LENGTH=744	0	25.844	0	11	7	46	0	7	744	84	6.11	2.8	0	0	0	0	1.73	0	0	0	1.8	0	0	4	4	6	9	3	7	7	5	4	3	10	4	2	3	3	5	2	6
-2.33815e+18	FALSE		High	IsMasterProtein	1325	AT2G01720.1	Ribophorin I	>AT2G01720.1 | Symbols: | Ribophorin I | chr2:317193-320016 REVERSE LENGTH=464	0	7.326	0	4	2	8	2	2	464	52.2	8.34	0		0	0		0			0	0			4		2	2		2			2	3			3		1	1		1
-7.57028e+18	FALSE		High	IsMasterProtein	333	AT2G02050.1	NADH-ubiquinone oxidoreductase B18 subunit, putative	>AT2G02050.1 | Symbols: | NADH-ubiquinone oxidoreductase B18 subunit, putative | chr2:490024-490335 FORWARD LENGTH=103	0	10.734	0	32	3	11	3	3	103	11.7	7.78							1.65	0	0	0	0								32	23	20	12	12
-1.93668e+18	FALSE		High	IsMasterProtein	1401	AT2G02070.1	indeterminate(ID)-domain 5	>AT2G02070.1 | Symbols: AtIDD5, IDD5 | indeterminate(ID)-domain 5 | chr2:505523-509154 FORWARD LENGTH=602	0	15.179	0	6	5	22	0	3	602	64.4	9.01	0	0	0	1.6	0	0							4	6	3	6	1	3							4	6	3	5	1	3
5.60276e+18	FALSE		High	IsMasterProtein	2852	AT2G02100.1	low-molecular-weight cysteine-rich 69	>AT2G02100.1 | Symbols: LCR69, PDF2.2 | low-molecular-weight cysteine-rich 69 | chr2:528397-528885 FORWARD LENGTH=77	0	37.034	0	34	2	30	2	2	77	8.5	8.95	2.91	5.7	0	2.04	6.28	2.88	0	2.29	0	2.57	0	0	34	34	34	34	34	34	34	34	34	34	31	34	3	3	3	3	3	2
5.05275e+18	FALSE		High	IsMasterProtein	2736	AT2G02130.1	low-molecular-weight cysteine-rich 68	>AT2G02130.1 | Symbols: PDF2.3, LCR68 | low-molecular-weight cysteine-rich 68 | chr2:540071-540407 FORWARD LENGTH=77	0	28.665	0	31	1	54	1	1	77	8.5	9.38	8.46	0	2.83	5.48	12.84	7.91	4.76	0	2.24	0	3.5		31	31	31	31	31	31	31	31	31	31	31		9	4	5	6	5	6
-5.02773e+18	FALSE		High	IsMasterProtein	816	AT2G02160.1	CCCH-type zinc finger family protein	>AT2G02160.1 | Symbols: | CCCH-type zinc finger family protein | chr2:553407-555899 REVERSE LENGTH=669	0	51.623	0	22	12	68	12	12	669	75.8	5.2	4.2	2.44	1.86	4.28	1.69	0	0			0			22	13	19	17	11	15	3			3			15	9	15	9	8	10
6.77341e+18	FALSE		High	IsMasterProtein	3039	AT2G02470.1	alfin-like 6	>AT2G02470.1 | Symbols: AL6 | alfin-like 6 | chr2:652837-654621 FORWARD LENGTH=256	0	8.909	0	5	2	28	0	2	256	28.8	5.11	1.67	1.72	0	1.74	2.09	0	1.96	0	0	5.14	3.41	0	4	5	5	5	5	5	4	4	4	5	5	5	2	3	2	4	2	1
-6.50867e+18	FALSE		High	IsMasterProtein	531	AT2G02560.1	cullin-associated and neddylation dissociated	>AT2G02560.1 | Symbols: CAND1, ATCAND1, ETA2, TIP120, HVE | cullin-associated and neddylation dissociated | chr2:690345-697342 FORWARD LENGTH=1219	0.006	2.888	30	1	1	1	0	1	1219	134.8	6.1											0												1
-2.61095e+18	FALSE		High	IsMasterProtein	1270	AT2G02790.1	IQ-domain 29	>AT2G02790.1 | Symbols: IQD29 | IQ-domain 29 | chr2:788708-790946 FORWARD LENGTH=636	0	11.605	0	6	4	15	3	3	636	69.7	9.6	0	0	0	0	0	0							2	3	1	6	3	4							2	2	1	5	2	3
-5.78009e+18	FALSE		High	IsMasterProtein	669	AT2G03150.1	ATP/GTP-binding protein family	>AT2G03150.1 | Symbols: emb1579 | ATP/GTP-binding protein family | chr2:952313-959004 FORWARD LENGTH=1340	0	102.274	0	23	24	129	23	23	1340	150.8	6.57	2.17	1.6	1.98	13.39	6.26	0							14	12	15	22	13	15							24	17	20	32	19	17
1.92003e+18	FALSE		Medium	IsMasterProtein	2143	AT2G03390.1	uvrB/uvrC motif-containing protein	>AT2G03390.1 | Symbols: | uvrB/uvrC motif-containing protein | chr2:1030635-1032354 REVERSE LENGTH=330	0.038	1.786	231	4	1	1	0	1	330	37.4	6				0												4												1
5.60997e+18	FALSE		High	IsMasterProtein	2854	AT2G03420.1	unknown protein; Has 38 Blast hits to 38 proteins in 17 species: Archae - 0; Bacteria - 0; Metazoa - 0; Fungi - 0; Plants - 38; Viruses - 0; Other Eukaryotes - 0 (source: NCBI BLink).	>AT2G03420.1 | Symbols: | unknown protein; Has 38 Blast hits to 38 proteins in 17 species: Archae - 0; Bacteria - 0; Metazoa - 0; Fungi - 0; Plants - 38; Viruses - 0; Other Eukaryotes - 0 (source: NCBI BLink). | chr2:1035100-1035937 REVERSE LENGTH=170	0	11.064	0	15	3	22	3	3	170	19	8.41	0	0	0	0	0	0	0	0	0	1.64	0		15	5	5	5	5	5	5	10	5	15	5		5	3	2	1	1	1
-3.44468e+18	FALSE		High	IsMasterProtein	1116	AT2G03440.1	nodulin-related protein 1	>AT2G03440.1 | Symbols: NRP1, ATNRP1 | nodulin-related protein 1 | chr2:1039409-1039972 REVERSE LENGTH=187	0	10.39	0	13	2	14	2	2	187	19.7	7.83	0	0	0				0	0		0	0	0	7	6	6				13	6		6	13	6	1	1	2
-3.06006e+18	FALSE		High	IsMasterProtein	1185	AT2G03510.1	SPFH/Band 7/PHB domain-containing membrane-associated protein family	>AT2G03510.1 | Symbols: | SPFH/Band 7/PHB domain-containing membrane-associated protein family | chr2:1066717-1068934 FORWARD LENGTH=356	0	10.596	0	11	4	26	4	4	356	40.6	5.94		0	0	0			0	0	0	0	0	0		4	6	3			8	8	8	8	8	8		2	2	1
-7.82741e+18	FALSE		High	IsMasterProtein	272	AT2G03640.3	Nuclear transport factor 2 (NTF2) family protein with RNA binding (RRM-RBD-RNP motifs) domain	>AT2G03640.3 | Symbols: | Nuclear transport factor 2 (NTF2) family protein with RNA binding (RRM-RBD-RNP motifs) domain | chr2:1104525-1106418 REVERSE LENGTH=454	0.009	2.606	45	3	1	1	0	1	454	49.6	9.22	0												3												1
-8.54366e+18	FALSE		High	IsMasterProtein	131	AT2G03680.1	spiral1	>AT2G03680.1 | Symbols: SPR1, SKU6 | spiral1 | chr2:1121398-1121850 FORWARD LENGTH=119;>AT2G03680.2 | Symbols: SPR1, SKU6 | spiral1 | chr2:1121398-1121850 FORWARD LENGTH=119	0	7.774	0	30	2	3	1	2	119	11.9	8.16										0	0											30	16
-4.83455e+18	FALSE		High	IsMasterProtein	854	AT2G03820.1	nonsense-mediated mRNA decay NMD3 family protein	>AT2G03820.1 | Symbols: | nonsense-mediated mRNA decay NMD3 family protein | chr2:1165149-1166699 REVERSE LENGTH=516	0	5.559	1	4	2	5	2	2	516	59.3	5.74	0	0		0					0		0		2	2		2					2		2		1	1		1
1.40337e+18	FALSE		Medium	IsMasterProtein	2055	AT2G03870.2	Small nuclear ribonucleoprotein family protein	>AT2G03870.2 | Symbols: | Small nuclear ribonucleoprotein family protein | chr2:1180306-1181256 FORWARD LENGTH=99;>AT2G03870.1 | Symbols: | Small nuclear ribonucleoprotein family protein | chr2:1180306-1181256 FORWARD LENGTH=99	0.023	2.087	128	8	1	3	1	1	99	10.8	5.21			0	0											8	8											1	2
7.93207e+18	FALSE		High	IsMasterProtein	3273	AT2G04030.1	Chaperone protein htpG family protein	>AT2G04030.1 | Symbols: CR88, EMB1956, HSP90.5, Hsp88.1, AtHsp90.5 | Chaperone protein htpG family protein | chr2:1281983-1285909 FORWARD LENGTH=780	0	226.876	0	50	30	379	0	25	780	88.6	5.01	22.52	3.29	12.55	22.78	11.56	11.44	19.41	3	7.33	28.02	31.32	4.58	33	24	32	37	30	21	36	27	23	40	39	27	29	23	31	45	26	18
9.62903e+17	FALSE		Medium	IsMasterProtein	1968	AT2G04235.1	unknown protein; FUNCTIONS IN: molecular_function unknown; INVOLVED IN: biological_process unknown; LOCATED IN: cellular_component unknown; EXPRESSED IN: cultured cell; Has 713 Blast hits to 345 proteins in 122 species: Archae - 2; Bacteria - 262; Metazoa - 138; Fungi - 55; Plants - 39; Viruses - 0; Other Eukaryotes - 217 (source: NCBI BLink).	>AT2G04235.1 | Symbols: | unknown protein; FUNCTIONS IN: molecular_function unknown; INVOLVED IN: biological_process unknown; LOCATED IN: cellular_component unknown; EXPRESSED IN: cultured cell; Has 713 Blast hits to 345 proteins in 122 species: Archae - 2; Bacteria - 262; Metazoa - 138; Fungi - 55; Plants - 39; Viruses - 0; Other Eukaryotes - 217 (source: NCBI BLink). | chr2:1449414-1455018 FORW…	0.038	1.8	227	1	1	2	1	1	1253	137.8	5.94	0											0	1											1	1
-5.45993e+18	FALSE		High	IsMasterProtein	724	AT2G04270.5	RNAse E/G-like	>AT2G04270.5 | Symbols: RNEE/G | RNAse E/G-like | chr2:1474961-1480014 FORWARD LENGTH=1001	0.001	4.54	6	3	2	4	0	2	1001	111.5	5.94			0	0		0					0				2	2		1					2				1	1		1
4.97386e+17	FALSE		High	IsMasterProtein	1873	AT2G04280.1	unknown protein; FUNCTIONS IN: molecular_function unknown; INVOLVED IN: biological_process unknown; EXPRESSED IN: 24 plant structures; EXPRESSED DURING: 13 growth stages; BEST Arabidopsis thaliana protein match is: unknown protein (TAIR:AT4G12700.1); Has 130 Blast hits to 130 proteins in 16 species: Archae - 0; Bacteria - 0; Metazoa - 0; Fungi - 0; Plants - 124; Viruses - 0; Other Eukaryotes - 6 …	>AT2G04280.1 | Symbols: | unknown protein; FUNCTIONS IN: molecular_function unknown; INVOLVED IN: biological_process unknown; EXPRESSED IN: 24 plant structures; EXPRESSED DURING: 13 growth stages; BEST Arabidopsis thaliana protein match is: unknown protein (TAIR:AT4G12700.1); Has 130 Blast hits to 130 proteins in 16 species: Archae - 0; Bacteria - 0; Metazoa - 0; Fungi - 0; Plants - 124; Viruses …	0.01	2.535	51	2	1	1	0	1	568	64.5	5.94	0												2												1
-3.67053e+18	FALSE		High	IsMasterProtein	1061	AT2G04390.1	Ribosomal S17 family protein	>AT2G04390.1 | Symbols: | Ribosomal S17 family protein | chr2:1527911-1528336 FORWARD LENGTH=141	0	91.025	0	31	9	230	0	9	141	16	10.04	13.89	18.76	10.45	9.66	22.64	16.12	4.61	4.62	13.3	10.73	14.35	11.63	30	30	30	25	25	30	23	23	23	23	23	23	24	32	18	24	27	26
-9.21016e+17	FALSE		Medium	IsMasterProtein	1603	AT2G04780.2	FASCICLIN-like arabinoogalactan 7	>AT2G04780.2 | Symbols: FLA7 | FASCICLIN-like arabinoogalactan 7 | chr2:1677488-1678252 FORWARD LENGTH=254;>AT2G04780.1 | Symbols: FLA7 | FASCICLIN-like arabinoogalactan 7 | chr2:1677488-1678252 FORWARD LENGTH=254	0.013	2.397	68	4	1	6	1	1	254	26.8	6.54	0		0						0	0	0		4		4						4	4	4		1		2
7.8999e+18	FALSE		High	IsMasterProtein	3265	AT2G04842.1	threonyl-tRNA synthetase, putative / threonine--tRNA ligase, putative	>AT2G04842.1 | Symbols: EMB2761 | threonyl-tRNA synthetase, putative / threonine--tRNA ligase, putative | chr2:1698466-1701271 REVERSE LENGTH=650	0	26.128	0	13	7	41	7	7	650	74.7	6.93	1.72	0	0	1.9	0	0	0	0	0	0	0	0	9	8	6	12	4	3	9	6	3	8	5	3	6	4	3	8	2	1
-1.70159e+18	FALSE		High	IsMasterProtein	1455	AT2G05250.1	DNAJ heat shock N-terminal domain-containing protein	>AT2G05250.1 | Symbols: | DNAJ heat shock N-terminal domain-containing protein | chr2:1913645-1915765 REVERSE LENGTH=706;>AT2G05230.1 | Symbols: | DNAJ heat shock N-terminal domain-containing protein | chr2:1899818-1901938 REVERSE LENGTH=706	0	11.664	0	4	4	25	3	4	706	79	8.7	0	0	0	0	0	0							4	3	3	3	3	3							8	5	4	4	2	2
-4.21902e+17	FALSE		High	IsMasterProtein	1699	AT2G05380.1	glycine-rich protein 3 short isoform	>AT2G05380.1 | Symbols: GRP3S | glycine-rich protein 3 short isoform | chr2:1966851-1967820 FORWARD LENGTH=116	0	5.58	1	11	1	15	0	1	116	11.6	8.03	0		0	0	0	0							11		11	11	11	11							4		4	3	2	2
4.14874e+16	FALSE		High	IsMasterProtein	1789	AT2G05520.1	glycine-rich protein 3	>AT2G05520.1 | Symbols: GRP-3, ATGRP-3, GRP3, ATGRP3 | glycine-rich protein 3 | chr2:2026217-2026882 FORWARD LENGTH=145	0	8.377	0	10	1	6	0	1	145	14.3	8.65		0		0	1.74					0	0			10		10	10					10	10			1		2	1
-5.3046e+18	FALSE		High	IsMasterProtein	756	AT2G05620.1	proton gradient regulation 5	>AT2G05620.1 | Symbols: PGR5 | proton gradient regulation 5 | chr2:2081204-2081687 REVERSE LENGTH=133	0	7.808	0	19	2	19	2	2	133	14.3	10.65	0	0	1.68	0	1.6	0	0	0	0	0	0	0	19	8	8	11	8	19	8	8	8	8	8	8	3	1	1	1	2	2
4.21125e+18	FALSE		High	IsMasterProtein	2589	AT2G05710.1	aconitase 3	>AT2G05710.1 | Symbols: ACO3 | aconitase 3 | chr2:2141591-2146350 FORWARD LENGTH=990	0	14.34	0	6	6	30	2	2	990	108.1	7.17	0	0	0	0	0	0	0	0	0	0	0		4	3	4	1	2	3	2	2	2	4	2		4	3	4	1	2	3
-5.04789e+18	FALSE		High	IsMasterProtein	811	AT2G05830.1	NagB/RpiA/CoA transferase-like superfamily protein	>AT2G05830.1 | Symbols: | NagB/RpiA/CoA transferase-like superfamily protein | chr2:2229759-2231839 FORWARD LENGTH=374	0	12.655	0	13	4	9	1	4	374	39.6	6.3	0		0				0			0	0		4		4				4			6	11		2		1
8.65604e+18	FALSE		High	IsMasterProtein	3393	AT2G05840.1	20S proteasome subunit PAA2	>AT2G05840.1 | Symbols: PAA2 | 20S proteasome subunit PAA2 | chr2:2234226-2236053 FORWARD LENGTH=246	0	119.064	0	67	19	270	3	9	246	27.3	6.09	8.4	4.59	4.16	1.92	3.01	0	10.16	14.18	7.88	1.71	0	0	64	63	60	49	46	40	60	65	57	63	57	48	32	28	24	14	14	13
2.72802e+18	FALSE		High	IsMasterProtein	2308	AT2G05920.1	Subtilase family protein	>AT2G05920.1 | Symbols: | Subtilase family protein | chr2:2269831-2272207 REVERSE LENGTH=754	0	48.107	0	15	8	73	8	8	754	80	8.35	5.59	0	1.75	1.69	0	0	0	0	0	1.78	6.09	0	12	6	8	8	10	8	12	8	8	13	13	5	10	3	5	6	5	6
5.72796e+18	FALSE		High	IsMasterProtein	2871	AT2G05940.1	Protein kinase superfamily protein	>AT2G05940.1 | Symbols: | Protein kinase superfamily protein | chr2:2287514-2289270 REVERSE LENGTH=462	0	6.557	0	4	2	26	1	1	462	51.7	9.42	0	0	0	0	0	0	0	0	0	0	0	0	4	2	4	2	2	4	2	2	2	2	2	2	3	2	3	2	2	3
4.48385e+18	FALSE		High	IsMasterProtein	2633	AT2G05990.1	NAD(P)-binding Rossmann-fold superfamily protein	>AT2G05990.1 | Symbols: MOD1, ENR1 | NAD(P)-binding Rossmann-fold superfamily protein | chr2:2322876-2324867 FORWARD LENGTH=390;>AT2G05990.2 | Symbols: MOD1, ENR1 | NAD(P)-binding Rossmann-fold superfamily protein | chr2:2322876-2324867 FORWARD LENGTH=390	0	6.572	0	5	2	11	2	2	390	41.2	9	1.66		3.37	0	0		0			0	0		3		5	2	3		3			3	5		1		3	1	1
8.72981e+18	FALSE		High	IsMasterProtein	3409	AT2G06210.1	binding	>AT2G06210.1 | Symbols: ELF8, VIP6 | binding | chr2:2429108-2436588 REVERSE LENGTH=1091	0	6.87	0	2	2	13	2	2	1091	124	5.33	0	0	0	0	1.62	0			0	0	0		2	1	2	1	1	2			1	1	1		2	1	2	1	1	3
-3.58698e+18	FALSE		High	IsMasterProtein	1085	AT2G06530.1	SNF7 family protein	>AT2G06530.1 | Symbols: VPS2.1 | SNF7 family protein | chr2:2588740-2590285 REVERSE LENGTH=225	0.002	4.48	7	7	2	11	2	2	225	25.3	5.63	0		0	1.81			2.04		1.73	3.63	2.1	0	3		4	4			4		4	7	4	4	1		1	1
-1.99477e+18	FALSE		High	IsMasterProtein	1389	AT2G06850.1	xyloglucan endotransglucosylase/hydrolase 4	>AT2G06850.1 | Symbols: EXGT-A1, EXT, XTH4 | xyloglucan endotransglucosylase/hydrolase 4 | chr2:2763619-2765490 FORWARD LENGTH=296	0	52.664	0	43	10	56	9	10	296	34.3	8.91	0	0	0	0	9.36	0	0	0	0	0	0	0	16	5	16	16	43	13	16	9	17	9	13	12	5	1	4	5	20	3
8.99382e+18	FALSE		High	IsMasterProtein	3468	AT2G06990.1	RNA helicase, ATP-dependent, SK12/DOB1 protein	>AT2G06990.1 | Symbols: HEN2 | RNA helicase, ATP-dependent, SK12/DOB1 protein | chr2:2895135-2900909 FORWARD LENGTH=995	0	22.241	0	7	6	22	6	6	995	111.8	6.44	2	2.54	1.65	1.66	0	1.97				0	0		4	5	4	3	4	4				1	1		3	4	3	3	4	3
-4.0759e+18	FALSE		High	IsMasterProtein	992	AT2G07360.2	SH3 domain-containing protein	>AT2G07360.2 | Symbols: | SH3 domain-containing protein | chr2:3047623-3057099 REVERSE LENGTH=1198	0	10.551	0	4	4	7	0	4	1198	130.3	5.69				0		0	0			0	0					1		1	1			1	3					1		1
-5.44562e+18	FALSE		High	IsMasterProtein	728	AT2G07696.1	Ribosomal protein S7p/S5e family protein	>AT2G07696.1 | Symbols: | Ribosomal protein S7p/S5e family protein | chr2:3351340-3351786 REVERSE LENGTH=148;>ATMG01270.1 | Symbols: RPS7 | mitochondrial ribosomal protein S7 | chrM:314627-315073 FORWARD LENGTH=148	0	5.391	1	11	1	1	1	1	148	17.2	10.54				0												11												1
-1.52051e+18	FALSE		High	IsMasterProtein	1494	AT2G07707.1	Plant mitochondrial ATPase, F0 complex, subunit 8 protein	>AT2G07707.1 | Symbols: | Plant mitochondrial ATPase, F0 complex, subunit 8 protein | chr2:3386292-3386768 FORWARD LENGTH=158;>ATMG00480.1 | Symbols: ORFB, ATP8 | Plant mitochondrial ATPase, F0 complex, subunit 8 protein | chrM:129909-130385 FORWARD LENGTH=158	0	6.423	0	13	2	8	2	2	158	18.2	9.61	0		0				0	0	0	0	0		13		5				8	5	5	5	5		2		1
1.39404e+18	FALSE		High	IsMasterProtein	2052	AT2G09990.1	Ribosomal protein S5 domain 2-like superfamily protein	>AT2G09990.1 | Symbols: | Ribosomal protein S5 domain 2-like superfamily protein | chr2:3781442-3781882 FORWARD LENGTH=146	0	70.036	0	61	12	158	2	2	146	16.6	10.2	1.81	2.31	3.78	3.67	6.86	6.11	2.27	1.73	1.85	3.76	1.74	1.66	47	53	41	60	45	41	44	30	36	53	44	30	19	17	16	17	14	16
7.13939e+17	FALSE		High	IsMasterProtein	1917	AT2G10940.1	Bifunctional inhibitor/lipid-transfer protein/seed storage 2S albumin superfamily protein	>AT2G10940.1 | Symbols: | Bifunctional inhibitor/lipid-transfer protein/seed storage 2S albumin superfamily protein | chr2:4311160-4312035 REVERSE LENGTH=291;>AT2G10940.2 | Symbols: | Bifunctional inhibitor/lipid-transfer protein/seed storage 2S albumin superfamily protein | chr2:4311160-4312035 REVERSE LENGTH=291	0	34.993	0	19	6	107	6	6	291	29.6	9.39	14.04	5.31	2.33	6.7	6.28	5.67	2.55	3.98	3.85	6.25	7.7	3.89	19	19	15	13	19	10	13	13	13	13	13	13	28	13	6	6	9	4
4.00922e+17	FALSE		Medium	IsMasterProtein	1857	AT2G11010.1	FUNCTIONS IN: molecular_function unknown; INVOLVED IN: biological_process unknown; LOCATED IN: mitochondrion; BEST Arabidopsis thaliana protein match is: myosin heavy chain-related (TAIR:AT5G32590.1); Has 404 Blast hits to 390 proteins in 105 species: Archae - 10; Bacteria - 61; Metazoa - 184; Fungi - 25; Plants - 79; Viruses - 0; Other Eukaryotes - 45 (source: NCBI BLink).	>AT2G11010.1 | Symbols: | FUNCTIONS IN: molecular_function unknown; INVOLVED IN: biological_process unknown; LOCATED IN: mitochondrion; BEST Arabidopsis thaliana protein match is: myosin heavy chain-related (TAIR:AT5G32590.1); Has 404 Blast hits to 390 proteins in 105 species: Archae - 10; Bacteria - 61; Metazoa - 184; Fungi - 25; Plants - 79; Viruses - 0; Other Eukaryotes - 45 (source: NCBI BLin…	0.024	2.055	135	2	1	2	1	1	693	79.5	6.4	0									0			2									2			1
2.56985e+18	FALSE		High	IsMasterProtein	2276	AT2G12550.1	ubiquitin-associated (UBA)/TS-N domain-containing protein	>AT2G12550.1 | Symbols: | ubiquitin-associated (UBA)/TS-N domain-containing protein | chr2:5114881-5118486 FORWARD LENGTH=562	0.002	4.485	7	3	1	1	1	1	562	62	5.01								0												3
-6.62789e+18	FALSE		High	IsMasterProtein	514	AT2G13360.2	alanine:glyoxylate aminotransferase	>AT2G13360.2 | Symbols: AGT, AGT1, SGAT | alanine:glyoxylate aminotransferase | chr2:5539417-5540902 REVERSE LENGTH=401;>AT2G13360.1 | Symbols: AGT, AGT1, SGAT | alanine:glyoxylate aminotransferase | chr2:5539417-5540902 REVERSE LENGTH=401	0	41.014	0	18	5	39	5	5	401	44.2	7.83	2.05	2.14	9.3	2.15	2.51	2.22	0		0	0	0		18	14	18	9	7	7	7		5	4	12		7	5	11	3	2	2
4.16881e+18	FALSE		High	IsMasterProtein	2582	AT2G13370.1	chromatin remodeling 5	>AT2G13370.1 | Symbols: CHR5 | chromatin remodeling 5 | chr2:5544601-5555543 REVERSE LENGTH=1724	0.002	4.522	7	1	1	5	1	1	1724	197.1	5.71	0	0	0	0									1	1	1	1									1	1	2	1
2.87486e+18	FALSE		High	IsMasterProtein	2340	AT2G13560.1	NAD-dependent malic enzyme 1	>AT2G13560.1 | Symbols: NAD-ME1 | NAD-dependent malic enzyme 1 | chr2:5650089-5655103 FORWARD LENGTH=623	0	18.871	0	13	6	19	6	6	623	69.6	5.45			0		0		0	0	0	0	0	0			2		2		4	2	7	6	12	2			1		1
-2.45326e+18	FALSE		High	IsMasterProtein	1303	AT2G14120.3	dynamin related protein	>AT2G14120.3 | Symbols: DRP3B | dynamin related protein | chr2:5954253-5960015 REVERSE LENGTH=809	0	20.96	0	8	6	31	0	1	809	89.8	6.42	0	0	0	0	0	0	0	0	0	0	1.62	0	2	1	1	2	2	2	2	1	2	4	8	2	4	1	1	2	2	3
-9.79606e+17	FALSE		High	IsMasterProtein	1596	AT2G14720.1	vacuolar sorting receptor 4	>AT2G14720.1 | Symbols: VSR4, VSR2;1, BP80-2;1, MTV4 | vacuolar sorting receptor 4 | chr2:6300878-6304156 REVERSE LENGTH=628;>AT2G14720.2 | Symbols: VSR4, VSR2;1, BP80-2;1, MTV4 | vacuolar sorting receptor 4 | chr2:6300878-6304156 REVERSE LENGTH=628	0	13.49	0	10	4	21	2	3	628	69.8	5.48	0	0	0	0		0	0		0	0	0	0	1	3	1	10		4	3		1	1	8	3	1	2	1	5		2
2.0167e+18	FALSE		High	IsMasterProtein	2164	AT2G14835.1	RING/U-box superfamily protein	>AT2G14835.1 | Symbols: | RING/U-box superfamily protein | chr2:6367238-6370610 FORWARD LENGTH=343;>AT2G14835.2 | Symbols: | RING/U-box superfamily protein | chr2:6367238-6370610 FORWARD LENGTH=343	0	5.739	0	6	2	12	2	2	343	37.4	8.1		0		0	0	0	0		0	0	0	0		3		3	3	3	3		3	6	6	3		1		2	1	1
7.98196e+18	FALSE		High	IsMasterProtein	3278	AT2G14880.1	SWIB/MDM2 domain superfamily protein	>AT2G14880.1 | Symbols: | SWIB/MDM2 domain superfamily protein | chr2:6393686-6394841 REVERSE LENGTH=141	0	35.548	0	48	7	37	4	4	141	15.9	9.86	0	0		0	0		0	0	0	0	2.45	0	23	12		28	11		25	6	6	46	47	22	2	1		4	1
-1.99669e+18	FALSE		High	IsMasterProtein	1388	AT2G15430.1	DNA-directed RNA polymerase family protein	>AT2G15430.1 | Symbols: RBP36A, RPB35.5A, NRPB3, NRPD3, NRPE3A | DNA-directed RNA polymerase family protein | chr2:6733661-6735482 FORWARD LENGTH=319	0	14.001	0	11	3	6	1	3	319	35.4	4.79	0		1.78			2.36							7		4			11							2		1			3
-7.52234e+18	FALSE		High	IsMasterProtein	343	AT2G15530.4	RING/U-box superfamily protein	>AT2G15530.4 | Symbols: | RING/U-box superfamily protein | chr2:6774150-6777899 FORWARD LENGTH=780	0	6.701	0	2	2	8	0	2	780	85.2	7.69	0	0	0		0	0							1	2	2		1	2							1	2	2		1	2
3.77203e+18	FALSE		High	IsMasterProtein	2517	AT2G15620.1	nitrite reductase 1	>AT2G15620.1 | Symbols: NIR1, NIR, ATHNIR | nitrite reductase 1 | chr2:6810552-6812666 FORWARD LENGTH=586	0	44.664	0	21	11	25	11	11	586	65.5	6.28	0		2.14				0		0	1.89	1.67		6		16				4		2	8	6		3		11
-7.25076e+18	FALSE		High	IsMasterProtein	403	AT2G15690.1	Tetratricopeptide repeat (TPR)-like superfamily protein	>AT2G15690.1 | Symbols: | Tetratricopeptide repeat (TPR)-like superfamily protein | chr2:6831855-6833594 REVERSE LENGTH=579	0	5.816	0	4	2	9	2	2	579	65.6	7.47	0		0	0		0							4		4	2		4							3		2	2		2
-2.92593e+18	FALSE		High	IsMasterProtein	1213	AT2G16060.1	hemoglobin 1	>AT2G16060.1 | Symbols: GLB1, AHB1, ARATH GLB1, NSHB1, ATGLB1, HB1 | hemoglobin 1 | chr2:6982782-6983522 REVERSE LENGTH=160	0	20.435	0	28	5	19	5	5	160	18	8.38				0		0				1.7	0	0				23		8				28	28	13				4		1
-2.66453e+17	FALSE		High	IsMasterProtein	1726	AT2G16365.1	F-box family protein	>AT2G16365.1 | Symbols: | F-box family protein | chr2:7074940-7079181 FORWARD LENGTH=778;>AT2G16365.3 | Symbols: | F-box family protein | chr2:7074940-7079181 FORWARD LENGTH=778	0	11.162	0	8	4	8	0	4	778	88.6	6.99	0	0	0										8	3	2										5	2	1
-9.07463e+18	FALSE		Medium	IsMasterProtein	24	AT2G16430.2	purple acid phosphatase 10	>AT2G16430.2 | Symbols: PAP10, ATPAP10 | purple acid phosphatase 10 | chr2:7120502-7122772 REVERSE LENGTH=468	0.026	2.034	149	3	1	1	1	1	468	54.2	7.62											0												3
8.32002e+18	FALSE		High	IsMasterProtein	3340	AT2G16485.1	nucleic acid binding;zinc ion binding;DNA binding	>AT2G16485.1 | Symbols: | nucleic acid binding;zinc ion binding;DNA binding | chr2:7137269-7145222 REVERSE LENGTH=1773	0	8.457	0	3	3	10	2	2	1773	194.9	4.79	0	0		0	0	0							1	2		1	1	1							1	2		2	1	4
-6.48427e+18	FALSE		High	IsMasterProtein	534	AT2G16600.1	rotamase CYP 3	>AT2G16600.1 | Symbols: ROC3 | rotamase CYP 3 | chr2:7200862-7201383 FORWARD LENGTH=173	0	18.723	0	36	5	16	0	3	173	18.5	8.43	0	0	0	0		0			0	0	2.61		9	4	12	4		9			4	16	26		2	1	2	2		2
-3.77021e+18	FALSE		Medium	IsMasterProtein	1044	AT2G16700.1	actin depolymerizing factor 5	>AT2G16700.1 | Symbols: ADF5, ATADF5 | actin depolymerizing factor 5 | chr2:7244717-7245467 FORWARD LENGTH=143	0.014	2.333	77	8	1	2	0	1	143	16.5	7.33				0			0									8			8									1
-1.19103e+18	FALSE		High	IsMasterProtein	1558	AT2G16860.1	GCIP-interacting family protein	>AT2G16860.1 | Symbols: | GCIP-interacting family protein | chr2:7304139-7305959 REVERSE LENGTH=298	0.002	4.359	7	6	2	3	2	2	298	35.1	8.12	0	0		0									3	4		3									1	1		1
-4.28879e+18	FALSE		High	IsMasterProtein	954	AT2G16920.1	ubiquitin-conjugating enzyme 23	>AT2G16920.1 | Symbols: UBC23, PFU2 | ubiquitin-conjugating enzyme 23 | chr2:7334559-7338827 REVERSE LENGTH=1102	0	73.489	0	20	14	63	14	14	1102	122.1	4.74	0	2	0	8.52	4.43	2.49		0			0		12	13	9	19	8	16		1			1		8	13	8	14	7	11
7.10253e+18	FALSE		High	IsMasterProtein	3105	AT2G16940.2	Splicing factor, CC1-like	>AT2G16940.2 | Symbols: | Splicing factor, CC1-like | chr2:7342869-7347052 REVERSE LENGTH=610	0	30.422	0	13	7	58	0	7	610	68.9	7.05	1.64	0	0	1.74	1.83	1.88	1.71	0	1.68	1.71	0	0	8	5	5	12	7	12	8	2	9	11	13	5	4	4	4	9	4	7
6.55605e+17	FALSE		High	IsMasterProtein	1902	AT2G16950.1	transportin 1	>AT2G16950.1 | Symbols: TRN1, ATTRN1 | transportin 1 | chr2:7353939-7360637 FORWARD LENGTH=895	0	34.443	0	12	9	30	0	9	895	99.6	4.94	0	0		0	0	0	0		0	0	2.69	0	3	1		6	1	3	5		1	5	8	3	2	1		4	1	2
-4.49106e+18	FALSE		High	IsMasterProtein	910	AT2G17130.1	isocitrate dehydrogenase subunit 2	>AT2G17130.1 | Symbols: IDH2, IDH-II | isocitrate dehydrogenase subunit 2 | chr2:7461062-7462466 REVERSE LENGTH=367	0	15.872	0	12	4	17	0	2	367	39.6	6.55	0	0		0			0			0	0	0	7	3		8			3			12	12	3	2	1		2
4.6869e+18	FALSE		High	IsMasterProtein	2669	AT2G17200.1	ubiquitin family protein	>AT2G17200.1 | Symbols: DSK2 | ubiquitin family protein | chr2:7482133-7485090 REVERSE LENGTH=551	0	18.238	0	12	4	28	2	4	551	58	4.93	0		0	0	0	0	0	0	0	0	0	0	5		4	4	4	4	4	4	4	4	12	4	2		1	2	1	1
-9.18435e+18	FALSE		High	IsMasterProtein	8	AT2G17390.1	ankyrin repeat-containing 2B	>AT2G17390.1 | Symbols: AKR2B | ankyrin repeat-containing 2B | chr2:7555870-7557743 FORWARD LENGTH=344	0	20.573	0	12	4	32	1	1	344	36.9	4.48	2.03	0	2.19	0	0	0	0	2.54	0	4.54	2.26	0	8	8	8	8	8	8	11	8	8	12	8	3	2	2	2	2	2	3
-1.35633e+18	FALSE		High	IsMasterProtein	1525	AT2G17630.1	Pyridoxal phosphate (PLP)-dependent transferases superfamily protein	>AT2G17630.1 | Symbols: | Pyridoxal phosphate (PLP)-dependent transferases superfamily protein | chr2:7666637-7667905 FORWARD LENGTH=422	0	114.426	0	32	16	142	4	4	422	46.6	8.06	0	0	0	0	0	0	3.59	1.69	0	10.15	5.06	0	6	6	3	9	3	3	24	18	16	32	30	20	6	2	2	4	1	3
-2.32285e+18	FALSE		High	IsMasterProtein	1329	AT2G17695.2	FUNCTIONS IN: molecular_function unknown; INVOLVED IN: biological_process unknown; LOCATED IN: chloroplast; CONTAINS InterPro DOMAIN/s: Domain of unknown function DUF1990 (InterPro:IPR018960); Has 30201 Blast hits to 17322 proteins in 780 species: Archae - 12; Bacteria - 1396; Metazoa - 17338; Fungi - 3422; Plants - 5037; Viruses - 0; Other Eukaryotes - 2996 (source: NCBI BLink).	>AT2G17695.2 | Symbols: | FUNCTIONS IN: molecular_function unknown; INVOLVED IN: biological_process unknown; LOCATED IN: chloroplast; CONTAINS InterPro DOMAIN/s: Domain of unknown function DUF1990 (InterPro:IPR018960); Has 30201 Blast hits to 17322 proteins in 780 species: Archae - 12; Bacteria - 1396; Metazoa - 17338; Fungi - 3422; Plants - 5037; Viruses - 0; Other Eukaryotes - 2996 (source: NCB…	0.003	3.615	12	9	1	5	1	1	205	23.2	9.16	0		0	0			0						9		9	9			9						1		1	1
-4.24993e+18	FALSE		High	IsMasterProtein	960	AT2G17720.1	2-oxoglutarate (2OG) and Fe(II)-dependent oxygenase superfamily protein	>AT2G17720.1 | Symbols: | 2-oxoglutarate (2OG) and Fe(II)-dependent oxygenase superfamily protein | chr2:7697513-7699174 FORWARD LENGTH=291	0	13.586	0	10	3	18	2	3	291	32.7	7.93	0	0	0	1.61	0	0					0	0	6	3	10	10	6	6					7	3	2	1	3	5	2	2
-8.72422e+17	FALSE		High	IsMasterProtein	1614	AT2G17840.1	Senescence/dehydration-associated protein-related	>AT2G17840.1 | Symbols: ERD7 | Senescence/dehydration-associated protein-related | chr2:7755923-7757798 REVERSE LENGTH=452	0	35.197	0	19	8	34	7	8	452	49	5.41	0	0	0	3.32	0	0	1.69	0	0	0	2.21	0	7	5	3	7	3	5	12	2	3	6	17	6	3	2	1	4	1	2
-6.62973e+18	FALSE		High	IsMasterProtein	512	AT2G17850.1	Rhodanese/Cell cycle control phosphatase superfamily protein	>AT2G17850.1 | Symbols: | Rhodanese/Cell cycle control phosphatase superfamily protein | chr2:7760005-7760787 REVERSE LENGTH=156	0	23.528	0	28	5	24	5	5	156	17.9	8.43				3.76	0	0				1.86	0	1.79				12	7	20				20	28	20				5	1	4
8.51167e+18	FALSE		High	IsMasterProtein	3368	AT2G17870.1	cold shock domain protein 3	>AT2G17870.1 | Symbols: ATCSP3, CSP3 | cold shock domain protein 3 | chr2:7764276-7765181 REVERSE LENGTH=301	0	28.025	0	33	6	30	6	6	301	29.5	7.42	0	0	0	0	0	2.03				0	0		12	18	7	28	12	27				3	7		3	5	3	6	2	8
3.62749e+18	FALSE		High	IsMasterProtein	2490	AT2G17970.1	2-oxoglutarate (2OG) and Fe(II)-dependent oxygenase superfamily protein	>AT2G17970.1 | Symbols: | 2-oxoglutarate (2OG) and Fe(II)-dependent oxygenase superfamily protein | chr2:7819116-7821276 REVERSE LENGTH=507	0.002	4.374	7	5	2	2	0	2	507	57.4	6.39	0					0							2					3							1					1
-8.10459e+18	FALSE		High	IsMasterProtein	208	AT2G17980.1	Sec1/munc18-like (SM) proteins superfamily	>AT2G17980.1 | Symbols: ATSLY1 | Sec1/munc18-like (SM) proteins superfamily | chr2:7824352-7826404 FORWARD LENGTH=627	0	11.164	0	5	3	7	3	3	627	69.1	6.39			0			0	0			0	0				3			3	4			4	3				1			1
-8.60797e+18	FALSE		High	IsMasterProtein	115	AT2G18020.1	Ribosomal protein L2 family	>AT2G18020.1 | Symbols: EMB2296 | Ribosomal protein L2 family | chr2:7837151-7838160 FORWARD LENGTH=258	0	168.229	0	65	16	379	6	6	258	27.8	10.9	17.93	18.06	19.65	27.64	33.95	16.14	8.03	13.49	8.03	20.8	20.11	3.86	55	55	45	60	51	50	41	36	36	44	39	41	39	38	40	39	40	46
2.02498e+18	FALSE		High	IsMasterProtein	2167	AT2G18330.1	AAA-type ATPase family protein	>AT2G18330.1 | Symbols: | AAA-type ATPase family protein | chr2:7965829-7968915 FORWARD LENGTH=636	0	8.004	0	4	3	7	1	2	636	71.2	8.94	0			0			0	0			0		4			2			1	1			2		3			1
-8.22182e+17	FALSE		High	IsMasterProtein	1621	AT2G18510.1	RNA-binding (RRM/RBD/RNP motifs) family protein	>AT2G18510.1 | Symbols: emb2444 | RNA-binding (RRM/RBD/RNP motifs) family protein | chr2:8031554-8033517 REVERSE LENGTH=363	0	31.767	0	20	6	43	6	6	363	39.9	7.85	2.43	2.27	0	0	0	0		0	0	0	0	0	20	17	20	10	15	15		6	5	8	9	8	7	9	7	3	4	4
3.08489e+18	FALSE		High	IsMasterProtein	2384	AT2G18740.1	Small nuclear ribonucleoprotein family protein	>AT2G18740.1 | Symbols: | Small nuclear ribonucleoprotein family protein | chr2:8123334-8124710 FORWARD LENGTH=88	0	7.521	0	23	2	15	0	2	88	10.3	9.89	0	0	1.62	1.7	0	1.68	0		0	1.96	0	0	23	10	10	23	10	10	10		10	10	10	10	2	2	1	2	2	1
-6.30983e+18	FALSE		High	IsMasterProtein	577	AT2G18790.1	phytochrome B	>AT2G18790.1 | Symbols: PHYB, HY3, OOP1 | phytochrome B | chr2:8140079-8144151 FORWARD LENGTH=1172	0	132.264	0	29	26	143	21	26	1172	129.2	5.9	15.91	6.04	5.67	9.62	1.73	2.22	0	0	2.01	1.71	0	0	25	19	21	20	8	14	5	6	2	2	1	1	35	23	25	21	8	13
9.20988e+18	FALSE		High	IsMasterProtein	3511	AT2G18915.2	LOV KELCH protein 2	>AT2G18915.2 | Symbols: LKP2, ADO2 | LOV KELCH protein 2 | chr2:8194792-8197255 REVERSE LENGTH=611	0	110.544	0	40	24	186	0	21	611	66.3	5.33	12.23	7.51	7.91	3.82	1.88	1.6	9.7	13.23	7.1	6.14	1.62	2.16	22	33	31	4	4	4	37	35	35	9	9	11	20	24	22	4	2	4
4.39965e+18	FALSE		High	IsMasterProtein	2622	AT2G18940.1	Tetratricopeptide repeat (TPR)-like superfamily protein	>AT2G18940.1 | Symbols: | Tetratricopeptide repeat (TPR)-like superfamily protein | chr2:8203873-8206341 REVERSE LENGTH=822	0.001	5.039	3	2	1	2	1	1	822	92.2	8.05		0		0										2		2										1		1
-6.97788e+18	FALSE		High	IsMasterProtein	452	AT2G18960.1	H(+)-ATPase 1	>AT2G18960.1 | Symbols: AHA1, PMA, OST2, HA1 | H(+)-ATPase 1 | chr2:8221858-8227268 FORWARD LENGTH=949	0	335.377	0	43	46	677	11	12	949	104.2	6.7	48.91	32.8	25.16	51.74	45.76	26.22	38.81	34.9	26.24	24.52	26.88	6.29	35	30	37	36	31	35	36	36	38	30	34	23	61	52	57	65	53	62
-8.35189e+18	FALSE		High	IsMasterProtein	161	AT2G19080.1	metaxin-related	>AT2G19080.1 | Symbols: | metaxin-related | chr2:8262818-8264746 FORWARD LENGTH=315	0.004	3.219	20	3	1	2	1	1	315	35.8	5.3							0		0										3		3
7.05964e+18	FALSE		High	IsMasterProtein	3096	AT2G19380.1	RNA recognition motif (RRM)-containing protein	>AT2G19380.1 | Symbols: | RNA recognition motif (RRM)-containing protein | chr2:8383856-8386604 FORWARD LENGTH=613	0.003	3.631	12	3	1	3	1	1	613	69.6	7.36	2.05		0	0									3		3	3									1		1	1
-1.07321e+18	FALSE		High	IsMasterProtein	1580	AT2G19480.1	nucleosome assembly protein 1;2	>AT2G19480.1 | Symbols: NFA02, NFA2, NAP1;2 | nucleosome assembly protein 1;2 | chr2:8438601-8441040 FORWARD LENGTH=379	0	77.943	0	44	12	121	0	10	379	43.5	4.44	6.22	4.21	5.01	12.16	8.55	5.79	0	2.24	3.83	5.91	5.78	1.76	36	23	29	39	25	27	13	13	16	22	22	23	14	10	12	18	12	12
-1.16597e+18	FALSE		High	IsMasterProtein	1565	AT2G19510.1	LOB domain-containing protein 8	>AT2G19510.1 | Symbols: LBD8 | LOB domain-containing protein 8 | chr2:8453230-8453676 FORWARD LENGTH=120	0.004	3.132	20	8	1	5	1	1	120	14.2	7.39	0			0	0	0							8			8	8	8							2			1	1	1
7.71476e+18	FALSE		High	IsMasterProtein	3233	AT2G19520.1	Transducin family protein / WD-40 repeat family protein	>AT2G19520.1 | Symbols: FVE, ACG1, MSI4, NFC4, NFC04, ATMSI4 | Transducin family protein / WD-40 repeat family protein | chr2:8456006-8459235 FORWARD LENGTH=507	0	15.742	0	10	4	18	2	4	507	55.7	6.23	0	0	0	0	0	0	0		0	0	0		7	3	3	3	3	8	3		5	5	7		3	1	1	1	1	3
9.10928e+18	FALSE		High	IsMasterProtein	3488	AT2G19540.1	Transducin family protein / WD-40 repeat family protein	>AT2G19540.1 | Symbols: | Transducin family protein / WD-40 repeat family protein | chr2:8461804-8464347 FORWARD LENGTH=469	0	9.202	0	7	3	7	3	3	469	51.4	5.06	0	0		0	0	0							3	3		7	3	1							1	1		3	1	1
8.31104e+18	FALSE		High	IsMasterProtein	3338	AT2G19730.3	Ribosomal L28e protein family	>AT2G19730.3 | Symbols: | Ribosomal L28e protein family | chr2:8511752-8512995 FORWARD LENGTH=143;>AT2G19730.2 | Symbols: | Ribosomal L28e protein family | chr2:8511752-8512995 FORWARD LENGTH=143;>AT2G19730.1 | Symbols: | Ribosomal L28e protein family | chr2:8511752-8512995 FORWARD LENGTH=143	0	97.37	0	62	10	252	8	8	143	15.9	10.58	12.16	15.55	12.06	27.69	15.6	5.44	4.08	11.5	4.49	29.89	13.55	7.99	52	49	52	49	52	59	49	49	49	43	55	49	19	20	21	30	22	23
-3.38159e+18	FALSE		High	IsMasterProtein	1128	AT2G19740.1	Ribosomal protein L31e family protein	>AT2G19740.1 | Symbols: | Ribosomal protein L31e family protein | chr2:8513577-8514346 FORWARD LENGTH=119	0	36.971	0	58	8	77	1	1	119	13.7	9.94	3.99	5.06	5.41	5.44	6.67	3.57	3.35	1.94	1.99	6.2	1.6	5.07	33	47	39	48	39	52	8	7	8	41	16	8	8	7	7	8	6	13
3.20683e+18	FALSE		High	IsMasterProtein	2402	AT2G19750.1	Ribosomal protein S30 family protein	>AT2G19750.1 | Symbols: | Ribosomal protein S30 family protein | chr2:8515037-8515806 FORWARD LENGTH=62;>AT4G29390.1 | Symbols: | Ribosomal protein S30 family protein | chr4:14465212-14465902 REVERSE LENGTH=62;>AT5G56670.1 | Symbols: | Ribosomal protein S30 family protein | chr5:22935413-22935981 REVERSE LENGTH=62	0	36.921	0	19	4	107	4	4	62	6.9	12.23	5.62	3.76	3.47	5.06	3.43	1.77	0	0	1.9	3.64	0	0	19	19	19	19	19	19	19	19	19	19	19	19	8	8	13	11	11	8
-7.25349e+18	FALSE		High	IsMasterProtein	402	AT2G19760.1	profilin 1	>AT2G19760.1 | Symbols: PFN1, PRF1 | profilin 1 | chr2:8517074-8518067 REVERSE LENGTH=131	0.003	3.621	12	10	1	1	1	1	131	14.3	4.82										0												10
9.15546e+18	FALSE		High	IsMasterProtein	3499	AT2G19870.1	tRNA/rRNA methyltransferase (SpoU) family protein	>AT2G19870.1 | Symbols: | tRNA/rRNA methyltransferase (SpoU) family protein | chr2:8576034-8577803 FORWARD LENGTH=589	0	8.002	0	9	3	5	3	3	589	65.5	8.4				0	0	0										7	2	4										2	1	2
1.57015e+17	FALSE		High	IsMasterProtein	1810	AT2G19920.1	RNA-dependent RNA polymerase family protein	>AT2G19920.1 | Symbols: | RNA-dependent RNA polymerase family protein | chr2:8602222-8606887 REVERSE LENGTH=927	0.004	3.229	17	1	1	1	1	1	927	105.1	7.21				0												1												1
3.24014e+18	FALSE		High	IsMasterProtein	2411	AT2G20020.1	RNA-binding CRS1 / YhbY (CRM) domain-containing protein	>AT2G20020.1 | Symbols: CAF1, ATCAF1 | RNA-binding CRS1 / YhbY (CRM) domain-containing protein | chr2:8644464-8647090 FORWARD LENGTH=701	0	11.18	0	7	4	13	4	4	701	79	8.51	0	0	0	0	0	0							2	2	2	5	3	7							1	1	1	3	2	5
1.11403e+17	FALSE		Medium	IsMasterProtein	1801	AT2G20100.1	basic helix-loop-helix (bHLH) DNA-binding superfamily protein	>AT2G20100.1 | Symbols: | basic helix-loop-helix (bHLH) DNA-binding superfamily protein | chr2:8678185-8681809 FORWARD LENGTH=362	0.038	1.803	227	3	1	2	1	1	362	40	7.17					0						0						3						3						1
5.80438e+18	FALSE		High	IsMasterProtein	2887	AT2G20140.1	AAA-type ATPase family protein	>AT2G20140.1 | Symbols: | AAA-type ATPase family protein | chr2:8692736-8694837 FORWARD LENGTH=443	0	162.502	0	55	26	326	1	1	443	49.3	6.1	17.2	11.51	9.32	6.7	4.04	6.45	24.57	8.23	26.41	8.75	11.61	13.37	46	36	40	33	19	19	51	43	45	42	44	29	36	19	27	16	11	12
8.01598e+18	FALSE		High	IsMasterProtein	3287	AT2G20190.1	CLIP-associated protein	>AT2G20190.1 | Symbols: ATCLASP, CLASP | CLIP-associated protein | chr2:8711862-8718813 REVERSE LENGTH=1439	0	38.983	0	10	12	41	12	12	1439	158.9	7.14	0	0	0	3.74	0	0	0		0	0	1.63	0	4	2	2	7	3	2	1		1	2	6	2	5	3	3	9	3	5
1.28801e+18	FALSE		High	IsMasterProtein	2028	AT2G20260.1	photosystem I subunit E-2	>AT2G20260.1 | Symbols: PSAE-2 | photosystem I subunit E-2 | chr2:8736780-8737644 FORWARD LENGTH=145	0	51.313	0	55	7	98	3	3	145	15.2	9.95	16.89	2.3	4.58	10.52	8.83	4.01	4.95	5.77	6.08	8.6	4.16	4.36	55	49	55	55	49	49	49	55	49	55	55	28	13	5	9	10	4	7
-1.22809e+17	FALSE		High	IsMasterProtein	1752	AT2G20280.1	Zinc finger C-x8-C-x5-C-x3-H type family protein	>AT2G20280.1 | Symbols: | Zinc finger C-x8-C-x5-C-x3-H type family protein | chr2:8740054-8742349 REVERSE LENGTH=371	0	12.302	0	10	4	20	4	4	371	42.4	5.05	0	0	0	0	0	0	0		0	0	1.8	0	4	3	3	4	4	3	3		3	4	10	4	2	1	1	2	2	1
-7.60673e+18	FALSE		High	IsMasterProtein	324	AT2G20360.1	NAD(P)-binding Rossmann-fold superfamily protein	>AT2G20360.1 | Symbols: | NAD(P)-binding Rossmann-fold superfamily protein | chr2:8786070-8789098 FORWARD LENGTH=402	0	29.198	0	24	8	46	8	8	402	43.9	9.23	0	0	0	0	0		0	0	0	0	0	0	7	2	4	4	2		9	14	24	9	16	4	3	1	2	2	1
3.37267e+18	FALSE		High	IsMasterProtein	2432	AT2G20420.1	ATP citrate lyase (ACL) family protein	>AT2G20420.1 | Symbols: | ATP citrate lyase (ACL) family protein | chr2:8805574-8807858 FORWARD LENGTH=421	0	7.831	0	5	2	5	2	2	421	45.3	6.71	0		0						0		0		2		5						2		3		1		2
7.38895e+18	FALSE		High	IsMasterProtein	3167	AT2G20450.1	Ribosomal protein L14	>AT2G20450.1 | Symbols: | Ribosomal protein L14 | chr2:8813923-8815071 FORWARD LENGTH=134	0	82.482	0	63	12	222	6	6	134	15.5	10.13	23.81	10.51	13.54	17.22	15.25	16.68	6.75	0	6.38	15.48	12.11	6.03	63	55	63	56	49	47	48	50	47	56	55	54	23	16	18	25	18	27
-1.14856e+17	FALSE		High	IsMasterProtein	1753	AT2G20490.1	nucleolar RNA-binding Nop10p family protein	>AT2G20490.1 | Symbols: NOP10, EDA27 | nucleolar RNA-binding Nop10p family protein | chr2:8831897-8832723 FORWARD LENGTH=64	0	17.199	0	58	3	34	0	3	64	7.4	9.5	0	0	0	2.37	0	0	0	0	0	0	0	0	58	38	38	58	38	58	38	14	38	38	14	14	4	2	3	4	3	5
-5.45926e+18	FALSE		High	IsMasterProtein	725	AT2G20530.2	prohibitin 6	>AT2G20530.2 | Symbols: ATPHB6, PHB6 | prohibitin 6 | chr2:8842300-8843787 FORWARD LENGTH=286;>AT2G20530.1 | Symbols: ATPHB6, PHB6 | prohibitin 6 | chr2:8842300-8843787 FORWARD LENGTH=286	0	28.239	0	16	4	50	1	1	286	31.6	9.64	1.82	0	0	2.01	2.33	0	2.07	1.74	2.12	5.64	2.23	0	8	9	8	12	13	5	13	12	16	9	16	8	3	3	2	5	3	1
-5.21687e+18	FALSE		High	IsMasterProtein	774	AT2G20560.1	DNAJ heat shock family protein	>AT2G20560.1 | Symbols: | DNAJ heat shock family protein | chr2:8848353-8849815 REVERSE LENGTH=337	0	48.61	0	43	11	34	5	6	337	37.1	8.79	1.62	0	0	1.65	1.63	1.82					0	0	3	8	8	36	24	31					3	3	2	3	3	9	7	8
4.11703e+18	FALSE		High	IsMasterProtein	2576	AT2G20570.2	GBF's pro-rich region-interacting factor 1	>AT2G20570.2 | Symbols: GPRI1 | GBF's pro-rich region-interacting factor 1 | chr2:8855486-8857522 FORWARD LENGTH=436	0.008	2.721	41	2	1	2	0	1	436	47.9	6.62	0		0										2		2										1		1
3.68982e+18	FALSE		High	IsMasterProtein	2501	AT2G20580.1	26S proteasome regulatory subunit S2 1A	>AT2G20580.1 | Symbols: RPN1A, ATRPN1A | 26S proteasome regulatory subunit S2 1A | chr2:8859211-8864699 FORWARD LENGTH=891	0	242.993	0	43	36	437	19	21	891	98.1	5.1	13.85	10.77	12.67	28.71	12.96	9.04	19.32	33.72	27.16	24.63	33.62	12.79	31	26	24	21	13	15	39	34	34	27	24	20	37	34	28	27	15	20
-1.26109e+18	FALSE		High	IsMasterProtein	1548	AT2G20610.1	Tyrosine transaminase family protein	>AT2G20610.1 | Symbols: SUR1, HLS3, RTY, ALF1, RTY1 | Tyrosine transaminase family protein | chr2:8878150-8880298 REVERSE LENGTH=462	0	21.027	0	19	7	11	2	7	462	51.1	5.91					0					0	0						3					9	13						1
-1.13083e+17	FALSE		High	IsMasterProtein	1755	AT2G20630.2	PP2C induced by AVRRPM1	>AT2G20630.2 | Symbols: PIA1 | PP2C induced by AVRRPM1 | chr2:8897335-8899648 REVERSE LENGTH=290	0.004	3.094	21	4	1	2	0	1	290	31.8	6.3				0						0						4						4						1
9.37596e+17	FALSE		High	IsMasterProtein	1962	AT2G20760.1	Clathrin light chain protein	>AT2G20760.1 | Symbols: | Clathrin light chain protein | chr2:8943279-8945108 REVERSE LENGTH=338	0	29.298	0	21	5	49	4	5	338	37.2	6.24	0	2.01	0	2.35	0	0	0	2.14	0	2.01	5.31	2.06	6	6	6	15	12	15	6	15	6	21	18	6	4	3	3	4	3	4
-4.16697e+17	FALSE		Medium	IsMasterProtein	1700	AT2G20830.2	transferases;folic acid binding	>AT2G20830.2 | Symbols: | transferases;folic acid binding | chr2:8968370-8970479 REVERSE LENGTH=431	0.037	1.812	224	3	1	2	0	1	431	47.3	5.63				0							0					3							3					1
-2.5405e+18	FALSE		High	IsMasterProtein	1281	AT2G20860.1	lipoic acid synthase 1	>AT2G20860.1 | Symbols: LIP1 | lipoic acid synthase 1 | chr2:8979636-8980983 FORWARD LENGTH=374	0.004	3.175	20	3	1	1	1	1	374	41.3	8.34											0												3
7.90735e+18	FALSE		High	IsMasterProtein	3267	AT2G20890.1	photosystem II reaction center PSB29 protein	>AT2G20890.1 | Symbols: PSB29, THF1 | photosystem II reaction center PSB29 protein | chr2:8987783-8989185 FORWARD LENGTH=300	0	111.188	0	47	17	152	17	17	300	33.8	9.13	2.13	2.04	2.12	7.68	0	0	5.92	0	1.78	16.72	19.58	5.06	35	24	36	33	23	19	31	29	24	39	47	28	14	7	11	11	9	6
3.35055e+18	FALSE		High	IsMasterProtein	2428	AT2G20950.1	Arabidopsis phospholipase-like protein (PEARLI 4) family	>AT2G20950.1 | Symbols: | Arabidopsis phospholipase-like protein (PEARLI 4) family | chr2:9003295-9005354 FORWARD LENGTH=520	0	124.656	0	50	25	148	3	23	520	59.5	7.74	4.16	2.06	7.25	3.97	7.69	7.34	0	0		0	0	0	35	27	28	38	42	37	8	2		4	9	2	22	13	21	28	25	27
2.85971e+18	FALSE		High	IsMasterProtein	2334	AT2G20960.1	Arabidopsis phospholipase-like protein (PEARLI 4) family	>AT2G20960.1 | Symbols: pEARLI4 | Arabidopsis phospholipase-like protein (PEARLI 4) family | chr2:9007089-9009611 FORWARD LENGTH=748	0	36.064	0	18	8	36	8	8	748	84.8	9.29	0	0	0	4.57	0	2.08	0			0	0		4	1	1	18	13	11	1			7	8		3	1	1	10	8	6
-7.75164e+18	FALSE		High	IsMasterProtein	285	AT2G20990.3	synaptotagmin A	>AT2G20990.3 | Symbols: SYTA | synaptotagmin A | chr2:9014827-9017829 FORWARD LENGTH=579	0	22.88	0	14	6	39	0	6	579	66.2	7.78	0	0	0	0	0	0	0	0	0	0	0	0	10	4	7	7	2	5	10	2	7	8	12	2	4	2	6	3	1	2
-6.76586e+18	FALSE		Medium	IsMasterProtein	489	AT2G21040.1	Calcium-dependent lipid-binding (CaLB domain) family protein	>AT2G21040.1 | Symbols: | Calcium-dependent lipid-binding (CaLB domain) family protein | chr2:9026157-9027310 FORWARD LENGTH=261	0.047	1.625	285	5	1	2	1	1	261	29.2	9.61				0					0							5					5							1
-4.07832e+18	FALSE		High	IsMasterProtein	991	AT2G21045.1	Rhodanese/Cell cycle control phosphatase superfamily protein	>AT2G21045.1 | Symbols: | Rhodanese/Cell cycle control phosphatase superfamily protein | chr2:9027858-9028805 FORWARD LENGTH=169	0	5.796	0	8	1	2	1	1	169	19	6.79							0			0									8			8
-8.02597e+18	FALSE		High	IsMasterProtein	221	AT2G21060.1	glycine-rich protein 2B	>AT2G21060.1 | Symbols: ATGRP2B, ATCSP4, GRP2B | glycine-rich protein 2B | chr2:9036983-9037588 REVERSE LENGTH=201	0	8.722	0	14	2	8	1	1	201	19.1	6.76	0	0	0	0	0	2.08					0		11	11	3	14	11	11					3		1	1	1	2	1	1
-2.70169e+18	FALSE		High	IsMasterProtein	1259	AT2G21160.1	Translocon-associated protein (TRAP), alpha subunit	>AT2G21160.1 | Symbols: | Translocon-associated protein (TRAP), alpha subunit | chr2:9068428-9070207 FORWARD LENGTH=258	0	21.527	0	17	3	47	1	3	258	28.2	5.21	0	0	0	1.82	0	2.21	0	0	0	0	2.29	0	17	9	17	14	10	10	10	17	10	10	10	10	4	2	4	4	4	4
-6.15674e+18	FALSE		High	IsMasterProtein	604	AT2G21170.1	triosephosphate isomerase	>AT2G21170.1 | Symbols: TIM, PDTPI | triosephosphate isomerase | chr2:9071047-9073106 REVERSE LENGTH=315	0	35.918	0	23	8	28	0	7	315	33.3	7.83	1.81	0	5.35	0	0	0			0	0	0		11	7	23	5	5	5			7	7	7		3	3	13	1	1	1
-8.54674e+18	FALSE		High	IsMasterProtein	129	AT2G21230.3	Basic-leucine zipper (bZIP) transcription factor family protein	>AT2G21230.3 | Symbols: | Basic-leucine zipper (bZIP) transcription factor family protein | chr2:9093920-9096059 REVERSE LENGTH=525	0	8.447	0	6	3	4	0	3	525	57	8.65	0			0									6			2									3			1
-4.14683e+18	FALSE		High	IsMasterProtein	977	AT2G21280.1	NAD(P)-binding Rossmann-fold superfamily protein	>AT2G21280.1 | Symbols: GC1, ATSULA, SULA | NAD(P)-binding Rossmann-fold superfamily protein | chr2:9110502-9112679 REVERSE LENGTH=347	0	8.001	0	4	1	9	1	1	347	37.7	9.22	0	0	0	0			0	0		0	2.13		4	4	4	4			4	4		4	4		1	1	1	1
-8.91229e+18	FALSE		High	IsMasterProtein	53	AT2G21290.1	unknown protein; FUNCTIONS IN: molecular_function unknown; INVOLVED IN: biological_process unknown; LOCATED IN: mitochondrion; EXPRESSED IN: 22 plant structures; EXPRESSED DURING: 13 growth stages; Has 63 Blast hits to 63 proteins in 12 species: Archae - 0; Bacteria - 0; Metazoa - 0; Fungi - 0; Plants - 63; Viruses - 0; Other Eukaryotes - 0 (source: NCBI BLink).	>AT2G21290.1 | Symbols: | unknown protein; FUNCTIONS IN: molecular_function unknown; INVOLVED IN: biological_process unknown; LOCATED IN: mitochondrion; EXPRESSED IN: 22 plant structures; EXPRESSED DURING: 13 growth stages; Has 63 Blast hits to 63 proteins in 12 species: Archae - 0; Bacteria - 0; Metazoa - 0; Fungi - 0; Plants - 63; Viruses - 0; Other Eukaryotes - 0 (source: NCBI BLink). | chr2:9…	0.002	4.358	7	9	1	4	1	1	98	11	10.37	0			0	0						0		9			9	9						9		1			1	1
-2.02695e+18	FALSE		High	IsMasterProtein	1384	AT2G21320.1	B-box zinc finger family protein	>AT2G21320.1 | Symbols: | B-box zinc finger family protein | chr2:9126502-9127652 FORWARD LENGTH=172	0	6.002	0	25	2	7	2	2	172	18.9	6.15									0	0	0	0									11	14	25	14
2.10576e+17	FALSE		High	IsMasterProtein	1818	AT2G21330.1	fructose-bisphosphate aldolase 1	>AT2G21330.1 | Symbols: FBA1 | fructose-bisphosphate aldolase 1 | chr2:9128416-9130152 REVERSE LENGTH=399	0	100.017	0	41	16	162	0	5	399	42.9	6.58	7.87	1.69	19.29	7.51	3.43	1.66	1.76	1.7	1.67	5.8	7.12	0	29	24	41	26	19	17	23	19	17	23	24	13	16	12	35	17	8	11
1.29812e+18	FALSE		High	IsMasterProtein	2030	AT2G21390.1	Coatomer, alpha subunit	>AT2G21390.1 | Symbols: | Coatomer, alpha subunit | chr2:9152428-9156577 FORWARD LENGTH=1218	0	145.594	0	32	32	238	16	16	1218	136.4	6.92	8.34	1.66	0	5.39	5.33	3.59	0	1.62	4.27	10.91	7.39	1.88	20	16	17	17	14	16	15	11	14	24	25	16	25	20	23	18	15	17
-2.40165e+18	FALSE		High	IsMasterProtein	1312	AT2G21410.1	vacuolar proton ATPase A2	>AT2G21410.1 | Symbols: VHA-A2 | vacuolar proton ATPase A2 | chr2:9162703-9168141 FORWARD LENGTH=821	0	35.945	0	11	8	34	3	3	821	93	5.54	0	0	0	1.79	0	0	0	0	0	1.7	1.78	0	5	3	2	5	1	4	4	2	1	7	9	1	4	2	2	3	1	3
-3.6433e+18	FALSE		High	IsMasterProtein	1066	AT2G21440.1	RNA-binding (RRM/RBD/RNP motifs) family protein	>AT2G21440.1 | Symbols: | RNA-binding (RRM/RBD/RNP motifs) family protein | chr2:9173712-9179065 REVERSE LENGTH=1003	0	5.587	1	2	2	6	2	2	1003	112	9.38	0	0	0	0					0				1	1	1	2					1				1	1	1	2
3.34888e+18	FALSE		High	IsMasterProtein	2427	AT2G21530.1	SMAD/FHA domain-containing protein	>AT2G21530.1 | Symbols: | SMAD/FHA domain-containing protein | chr2:9219372-9220464 FORWARD LENGTH=209	0	9.622	0	12	2	2	2	2	209	22.7	7.88			2.18												12												2
4.70999e+18	FALSE		High	IsMasterProtein	2671	AT2G21580.1	Ribosomal protein S25 family protein	>AT2G21580.1 | Symbols: | Ribosomal protein S25 family protein | chr2:9236629-9237510 FORWARD LENGTH=108	0	61.875	0	60	7	151	0	2	108	12.1	10.7	2.32	0	6.37	8.25	8.69	9.15	3.76	0	0	0	2.61	1.63	54	43	60	60	54	43	43	54	43	23	43	43	17	11	21	16	22	20
-7.76255e+18	FALSE		Medium	IsMasterProtein	281	AT2G21620.2	Adenine nucleotide alpha hydrolases-like superfamily protein	>AT2G21620.2 | Symbols: RD2 | Adenine nucleotide alpha hydrolases-like superfamily protein | chr2:9248749-9249986 FORWARD LENGTH=193	0.017	2.197	92	6	1	1	0	1	193	21.2	5.62											0												6
6.0994e+18	FALSE		High	IsMasterProtein	2937	AT2G21640.1	Encodes a protein of unknown function that is a marker for oxidative stress response.	>AT2G21640.1 | Symbols: | Encodes a protein of unknown function that is a marker for oxidative stress response. | chr2:9254985-9255453 FORWARD LENGTH=104	0.01	2.488	53	14	1	2	1	1	104	11.7	6.93							0		0										14		14
4.07844e+18	FALSE		High	IsMasterProtein	2565	AT2G21660.1	cold, circadian rhythm, and rna binding 2	>AT2G21660.1 | Symbols: ATGRP7, CCR2, GR-RBP7, GRP7 | cold, circadian rhythm, and rna binding 2 | chr2:9265477-9266316 REVERSE LENGTH=176	0	78.508	0	73	11	179	2	9	176	16.9	6.15	5.48	9.21	8.87	8.49	7.36	3.72	5.6	3.66	7.55	6.47	4.13	0	51	48	60	65	51	60	60	51	51	60	43	34	10	17	19	16	14	13
-3.67244e+18	FALSE		High	IsMasterProtein	1059	AT2G21870.1	copper ion binding;cobalt ion binding;zinc ion binding	>AT2G21870.1 | Symbols: MGP1 | copper ion binding;cobalt ion binding;zinc ion binding | chr2:9320456-9322618 REVERSE LENGTH=240	0	66.409	0	55	15	94	1	15	240	27.6	6.67	0	0	0	0	0	0	1.72	3.86	1.62	0	2.06	0	31	22	26	30	13	8	42	39	42	21	27	8	6	6	6	7	4	3
-3.26107e+18	FALSE		High	IsMasterProtein	1147	AT2G21960.1	unknown protein; LOCATED IN: chloroplast; EXPRESSED IN: 22 plant structures; EXPRESSED DURING: 13 growth stages; BEST Arabidopsis thaliana protein match is: unknown protein (TAIR:AT1G56180.1); Has 224 Blast hits to 222 proteins in 59 species: Archae - 0; Bacteria - 65; Metazoa - 0; Fungi - 0; Plants - 134; Viruses - 0; Other Eukaryotes - 25 (source: NCBI BLink).	>AT2G21960.1 | Symbols: | unknown protein; LOCATED IN: chloroplast; EXPRESSED IN: 22 plant structures; EXPRESSED DURING: 13 growth stages; BEST Arabidopsis thaliana protein match is: unknown protein (TAIR:AT1G56180.1); Has 224 Blast hits to 222 proteins in 59 species: Archae - 0; Bacteria - 65; Metazoa - 0; Fungi - 0; Plants - 134; Viruses - 0; Other Eukaryotes - 25 (source: NCBI BLink). | chr2:9…	0.007	2.838	35	3	1	1	1	1	332	35.8	8.81							0												3
-8.84137e+18	FALSE		High	IsMasterProtein	69	AT2G22100.1	RNA-binding (RRM/RBD/RNP motifs) family protein	>AT2G22100.1 | Symbols: | RNA-binding (RRM/RBD/RNP motifs) family protein | chr2:9392397-9393545 REVERSE LENGTH=382	0.002	4.184	9	7	2	4	2	2	382	42.9	9.16		0		0		0			0					4		4		4			3					1		1		1
-3.7457e+18	FALSE		High	IsMasterProtein	1048	AT2G22125.1	binding	>AT2G22125.1 | Symbols: CSI1 | binding | chr2:9406793-9414223 FORWARD LENGTH=2150	0	27.496	0	6	11	40	11	11	2150	230.6	5.33	0	0	0	0	0	0	0		0	0	0	0	3	1	0	2	1	0	2		1	1	5	0	6	2	1	5	2	1
-2.06483e+18	FALSE		High	IsMasterProtein	1377	AT2G22170.1	Lipase/lipooxygenase, PLAT/LH2 family protein	>AT2G22170.1 | Symbols: | Lipase/lipooxygenase, PLAT/LH2 family protein | chr2:9427010-9427742 REVERSE LENGTH=183	0	10.383	0	17	3	23	2	2	183	20.1	5.31	1.7	0	0	0	2.06	0	0		0	0	2.25	0	10	5	12	5	12	5	12		5	10	5	12	2	2	2	2	2	1
1.30098e+18	FALSE		High	IsMasterProtein	2032	AT2G22300.2	signal responsive 1	>AT2G22300.2 | Symbols: CAMTA3, SR1 | signal responsive 1 | chr2:9471599-9476472 FORWARD LENGTH=1032;>AT2G22300.1 | Symbols: CAMTA3, SR1 | signal responsive 1 | chr2:9471599-9476472 FORWARD LENGTH=1032	0	15.669	0	5	3	18	3	3	1032	116	5.55	3.95	2.17	0	2.28	0	0	0	0			0		4	4	4	4	1	5	1	1			1		3	3	2	3	1	3
-7.55136e+18	FALSE		High	IsMasterProtein	336	AT2G22360.1	DNAJ heat shock family protein	>AT2G22360.1 | Symbols: | DNAJ heat shock family protein | chr2:9498162-9500459 FORWARD LENGTH=442	0	45.469	0	25	10	105	5	5	442	47.7	9.11	3.43	0	0	3.79	1.63	1.66	1.73	0	0	0	0	0	12	13	12	19	18	20	12	9	9	12	17	7	11	10	10	13	11	11
1.78544e+18	FALSE		High	IsMasterProtein	2122	AT2G22475.1	GRAM domain family protein	>AT2G22475.1 | Symbols: GEM | GRAM domain family protein | chr2:9541523-9544778 FORWARD LENGTH=299	0	10.763	0	13	3	8	1	3	299	32.2	5.41								0		0	0	0								3		10	13	5
4.35787e+18	FALSE		Medium	IsMasterProtein	2614	AT2G22590.1	UDP-Glycosyltransferase superfamily protein	>AT2G22590.1 | Symbols: | UDP-Glycosyltransferase superfamily protein | chr2:9593012-9594424 FORWARD LENGTH=470	0.031	1.923	179	5	1	1	1	1	470	53.6	5.53								0												5
-5.78626e+18	FALSE		High	IsMasterProtein	668	AT2G22660.2	Protein of unknown function (duplicated DUF1399)	>AT2G22660.2 | Symbols: | Protein of unknown function (duplicated DUF1399) | chr2:9627737-9630840 FORWARD LENGTH=819	0	18.291	0	9	6	16	0	6	819	89.4	7.01	0			0	0	0				0	1.63	0	3			6	2	3				3	3	2	2			4	1	2
-4.01862e+18	FALSE		High	IsMasterProtein	1009	AT2G22880.1	VQ motif-containing protein	>AT2G22880.1 | Symbols: | VQ motif-containing protein | chr2:9741119-9741463 REVERSE LENGTH=114	0.003	3.448	14	9	1	2	1	1	114	13	8.75		0												9												2
-5.21154e+18	FALSE		High	IsMasterProtein	775	AT2G23070.1	Protein kinase superfamily protein	>AT2G23070.1 | Symbols: | Protein kinase superfamily protein | chr2:9824162-9826871 REVERSE LENGTH=432	0	327.526	0	51	28	486	21	21	432	50.2	9.45	45.82	38.23	32.17	51.92	47.08	45.6	1.73	3.83	2.41	6.65	4.24	3.64	48	49	51	51	51	50	24	21	24	31	33	21	65	66	63	77	70	65
-7.31995e+18	FALSE		High	IsMasterProtein	382	AT2G23080.1	Protein kinase superfamily protein	>AT2G23080.1 | Symbols: | Protein kinase superfamily protein | chr2:9827228-9829343 FORWARD LENGTH=333	0	96.679	0	32	10	193	0	1	333	39.3	7.88	9.55	10.7	13.05	10.56	10.69	12.41	0	0	0	1.97	1.85	1.68	31	24	27	25	25	28	13	14	13	16	16	26	22	23	25	28	30	25
8.66191e+18	FALSE		High	IsMasterProtein	3394	AT2G23350.1	poly(A) binding protein 4	>AT2G23350.1 | Symbols: PAB4, PABP4 | poly(A) binding protein 4 | chr2:9943209-9946041 FORWARD LENGTH=662	0	110.389	0	34	22	199	20	20	662	71.6	6.86	2.18	3.76	2.58	8.17	7.92	0	1.75	0	1.61	4.31	9.01	3.49	30	20	21	31	26	13	8	7	11	22	23	13	25	21	17	33	23	10
7.4642e+17	FALSE		High	IsMasterProtein	1927	AT2G23390.1	CONTAINS InterPro DOMAIN/s: Protein of unknown function DUF482 (InterPro:IPR007434), Acyl-CoA N-acyltransferase (InterPro:IPR016181); Has 2165 Blast hits to 2163 proteins in 543 species: Archae - 0; Bacteria - 1044; Metazoa - 0; Fungi - 0; Plants - 33; Viruses - 0; Other Eukaryotes - 1088 (source: NCBI BLink).	>AT2G23390.1 | Symbols: | CONTAINS InterPro DOMAIN/s: Protein of unknown function DUF482 (InterPro:IPR007434), Acyl-CoA N-acyltransferase (InterPro:IPR016181); Has 2165 Blast hits to 2163 proteins in 543 species: Archae - 0; Bacteria - 1044; Metazoa - 0; Fungi - 0; Plants - 33; Viruses - 0; Other Eukaryotes - 1088 (source: NCBI BLink). | chr2:9960568-9963476 REVERSE LENGTH=469	0	7.418	0	8	3	10	3	3	469	54.3	7.27	0						0	0		0	0		2						3	3		5	8		1
-3.59872e+18	FALSE		Medium	IsMasterProtein	1080	AT2G23600.1	acetone-cyanohydrin lyase	>AT2G23600.1 | Symbols: ACL, ATMES2, MES2, ATME8, ME8 | acetone-cyanohydrin lyase | chr2:10042325-10043641 REVERSE LENGTH=263	0.043	1.71	263	6	1	1	1	1	263	29.6	5.34			0												6												1
-6.44218e+18	FALSE		High	IsMasterProtein	547	AT2G23670.1	homolog of Synechocystis YCF37	>AT2G23670.1 | Symbols: YCF37 | homolog of Synechocystis YCF37 | chr2:10063307-10063810 REVERSE LENGTH=167	0	11.673	0	20	2	11	2	2	167	17.1	7.34	2.44	0	0				0	0	0	0	0		8	8	8				20	20	8	8	11		1	1	1
3.7944e+18	FALSE		High	IsMasterProtein	2521	AT2G23760.3	BEL1-like homeodomain 4	>AT2G23760.3 | Symbols: BLH4, SAW2 | BEL1-like homeodomain 4 | chr2:10107951-10112736 REVERSE LENGTH=627;>AT2G23760.2 | Symbols: BLH4, SAW2 | BEL1-like homeodomain 4 | chr2:10107951-10112736 REVERSE LENGTH=627;>AT2G23760.1 | Symbols: BLH4, SAW2 | BEL1-like homeodomain 4 | chr2:10107951-10112736 REVERSE LENGTH=627	0	5.968	0	3	2	5	1	1	627	69.2	6.87	0	0	0			0							3	1	1			2							2	1	1			1
-3.3353e+18	FALSE		High	IsMasterProtein	1132	AT2G23810.1	tetraspanin8	>AT2G23810.1 | Symbols: TET8 | tetraspanin8 | chr2:10135859-10137352 REVERSE LENGTH=273	0.002	4.517	7	7	2	5	2	2	273	30.6	8.51						0	0		0		0							4	4		4		7							1
6.0184e+18	FALSE		High	IsMasterProtein	2922	AT2G23930.1	probable small nuclear ribonucleoprotein G	>AT2G23930.1 | Symbols: SNRNP-G | probable small nuclear ribonucleoprotein G | chr2:10182353-10183026 FORWARD LENGTH=80	0	9.419	0	28	2	20	0	2	80	8.8	9.25	2.08	2.53	1.73		2.36	6.29	2.19		2.04	4.34	1.97	2.04	19	19	19		19	19	19		19	28	19	19	2	1	1		3	3
2.74582e+18	FALSE		High	IsMasterProtein	2316	AT2G24020.1	Uncharacterised BCR, YbaB family COG0718	>AT2G24020.1 | Symbols: | Uncharacterised BCR, YbaB family COG0718 | chr2:10217869-10219269 REVERSE LENGTH=182	0	53.743	0	37	6	56	0	4	182	19.8	9.1	0	2.11	0	2.33	0	0	2.43	0	0	5.88	3.66	0	28	22	6	28	8	6	28	22	14	37	37	20	4	3	2	6	1	1
2.38784e+18	FALSE		High	IsMasterProtein	2244	AT2G24050.1	MIF4G domain-containing protein / MA3 domain-containing protein	>AT2G24050.1 | Symbols: eIFiso4G2 | MIF4G domain-containing protein / MA3 domain-containing protein | chr2:10225500-10228456 REVERSE LENGTH=747	0	30.888	0	13	9	32	9	9	747	82.8	7.66	0	0	0	0	0		0		0	0	0		3	1	4	3	1		5		3	10	13		2	1	3	3	1
-4.24271e+17	FALSE		High	IsMasterProtein	1698	AT2G24060.1	Translation initiation factor 3 protein	>AT2G24060.1 | Symbols: | Translation initiation factor 3 protein | chr2:10229453-10231390 FORWARD LENGTH=312	0	11.527	0	14	4	15	2	2	312	35.1	5.95	0	0	0	0				0		0	0	0	3	3	4	3				3		10	11	7	1	1	1	1
-8.96621e+18	FALSE		High	IsMasterProtein	47	AT2G24270.4	aldehyde dehydrogenase 11A3	>AT2G24270.4 | Symbols: ALDH11A3 | aldehyde dehydrogenase 11A3 | chr2:10327109-10329601 REVERSE LENGTH=503	0	6.679	0	7	3	8	0	3	503	53.8	6.64	0		0	0	0								5		7	3	2								3		3	1	1
1.05157e+18	FALSE		High	IsMasterProtein	1988	AT2G24420.2	DNA repair ATPase-related	>AT2G24420.2 | Symbols: | DNA repair ATPase-related | chr2:10380147-10382624 FORWARD LENGTH=440;>AT2G24420.1 | Symbols: | DNA repair ATPase-related | chr2:10380147-10382624 FORWARD LENGTH=440	0	7.464	0	9	3	6	3	3	440	50.3	9.33	0		0	0			0			0			3		6	3			3			3			1		2	1
3.49464e+18	FALSE		High	IsMasterProtein	2467	AT2G24500.1	Zinc finger protein 622	>AT2G24500.1 | Symbols: FZF | Zinc finger protein 622 | chr2:10401259-10402805 REVERSE LENGTH=395	0	8.377	0	7	2	5	2	2	395	45	6.13				0		0					0					4		4					7					2		1
-3.55144e+17	FALSE		High	IsMasterProtein	1706	AT2G24590.1	RNA recognition motif and CCHC-type zinc finger domains containing protein	>AT2G24590.1 | Symbols: RSZ22a, At-RSZ22a | RNA recognition motif and CCHC-type zinc finger domains containing protein | chr2:10449837-10450860 FORWARD LENGTH=196	0	10.107	0	17	3	24	1	2	196	21.9	11.34	0	0	0	0	0	0	0		0	0	0	0	10	6	10	17	10	10	6		6	10	6	6	2	1	2	5	4	4
7.59847e+18	FALSE		High	IsMasterProtein	3208	AT2G24820.1	translocon at the inner envelope membrane of chloroplasts 55-II	>AT2G24820.1 | Symbols: TIC55-II | translocon at the inner envelope membrane of chloroplasts 55-II | chr2:10575038-10576829 FORWARD LENGTH=539	0	14.276	0	8	4	19	4	4	539	60.6	8.69	0	0	0	0		0	0	0	0	0	0		6	3	6	4		3	3	3	3	4	2		3	1	4	2		1
-6.14155e+18	FALSE		High	IsMasterProtein	609	AT2G24990.1	Serine/threonine-protein kinase Rio1	>AT2G24990.1 | Symbols: | Serine/threonine-protein kinase Rio1 | chr2:10625285-10628299 FORWARD LENGTH=537	0	19.218	0	10	5	19	0	5	537	61	5.52			0	3.89	0	0						0			3	9	6	10						2			1	7	5	5
-2.88139e+18	FALSE		High	IsMasterProtein	1225	AT2G25080.1	glutathione peroxidase 1	>AT2G25080.1 | Symbols: ATGPX1, GPX1 | glutathione peroxidase 1 | chr2:10668134-10669828 FORWARD LENGTH=236	0	19.002	0	36	5	26	5	5	236	26	9.38	1.61	0	0	3.61		0	0	1.63	0	0	0	0	23	9	5	5		5	12	12	12	20	12	5	4	3	1	3		1
-4.18903e+18	FALSE		High	IsMasterProtein	968	AT2G25110.1	stromal cell-derived factor 2-like protein precursor	>AT2G25110.1 | Symbols: SDF2, ATSDL, AtSDF2 | stromal cell-derived factor 2-like protein precursor | chr2:10684428-10685838 FORWARD LENGTH=218	0	13.927	0	19	3	17	3	3	218	23.9	7.96	2.21	2.42	0	2.46	2.44	2.09	2.14	0	0	2.35	1.77	2.06	6	6	13	15	6	6	6	6	6	9	15	9	1	1	2	2	1	1
7.25206e+18	FALSE		High	IsMasterProtein	3137	AT2G25170.1	chromatin remodeling factor CHD3 (PICKLE)	>AT2G25170.1 | Symbols: PKL, GYM, CHD3, CHR6, SSL2 | chromatin remodeling factor CHD3 (PICKLE) | chr2:10714411-10723763 FORWARD LENGTH=1384	0	16.692	0	4	5	22	5	5	1384	158.3	5.6	0	0	0	0	0	0			0				2	2	2	3	2	2			1				6	4	2	4	2	3
-6.75129e+18	FALSE		High	IsMasterProtein	493	AT2G25320.1	TRAF-like family protein	>AT2G25320.1 | Symbols: | TRAF-like family protein | chr2:10781951-10788065 REVERSE LENGTH=1673	0	66.231	0	12	17	101	15	17	1673	187.6	5.68	0	0	0	0	0	0	1.61	2.17	0	1.76	1.94	0	2	4	4	5	1	4	5	5	7	10	11	6	2	4	6	6	1	4
-4.03459e+18	FALSE		High	IsMasterProtein	1007	AT2G25430.1	epsin N-terminal homology (ENTH) domain-containing protein / clathrin assembly protein-related	>AT2G25430.1 | Symbols: | epsin N-terminal homology (ENTH) domain-containing protein / clathrin assembly protein-related | chr2:10822716-10824677 FORWARD LENGTH=653	0	14.895	0	8	5	20	1	1	653	72	5.43	0	0	0	0			0			0	1.88		5	3	3	3			6			3	6		3	2	2	2
9.0258e+17	FALSE		High	IsMasterProtein	1958	AT2G25450.1	2-oxoglutarate (2OG) and Fe(II)-dependent oxygenase superfamily protein	>AT2G25450.1 | Symbols: | 2-oxoglutarate (2OG) and Fe(II)-dependent oxygenase superfamily protein | chr2:10830286-10831563 REVERSE LENGTH=359	0	46.728	0	27	9	74	9	9	359	40.3	6.29	0	0	0	0	0		1.72	0	0	6.84	0	0	23	11	19	10	10		27	12	13	19	23	9	9	6	6	3	3
3.89735e+18	FALSE		High	IsMasterProtein	2537	AT2G25760.2	Protein kinase family protein	>AT2G25760.2 | Symbols: | Protein kinase family protein | chr2:10985118-10988652 REVERSE LENGTH=676	0	69.3	0	26	17	104	0	11	676	76.4	9.01	0	1.65	0	0	0	0	0	0	0	2.22	0	1.72	6	9	6	4	2	4	14	12	10	21	21	17	7	6	6	4	1	4
-9.03775e+18	FALSE		High	IsMasterProtein	29	AT2G25800.1	Protein of unknown function (DUF810)	>AT2G25800.1 | Symbols: | Protein of unknown function (DUF810) | chr2:11006138-11009728 REVERSE LENGTH=987	0.003	3.554	12	2	1	1	1	1	987	109.9	8.16											1.67												2
-9.05987e+18	FALSE		High	IsMasterProtein	25	AT2G25830.1	YebC-related	>AT2G25830.1 | Symbols: | YebC-related | chr2:11019091-11021665 REVERSE LENGTH=331	0.001	4.544	6	4	1	2	1	1	331	36.8	6.6			0							0					4							4					1
-7.283e+18	FALSE		High	IsMasterProtein	389	AT2G25870.1	haloacid dehalogenase-like hydrolase family protein	>AT2G25870.1 | Symbols: | haloacid dehalogenase-like hydrolase family protein | chr2:11031159-11034302 FORWARD LENGTH=584	0	41.736	0	19	8	63	8	8	584	65.3	5.58	0	1.66	1.68	7.47	3.61	1.92	0	0	0	0	0	0	7	9	9	17	10	10	5	9	3	7	9	2	6	5	7	11	8	6
6.52727e+18	FALSE		High	IsMasterProtein	2997	AT2G25930.1	hydroxyproline-rich glycoprotein family protein	>AT2G25930.1 | Symbols: ELF3, PYK20 | hydroxyproline-rich glycoprotein family protein | chr2:11059459-11063178 FORWARD LENGTH=695	0	258.497	0	45	29	289	29	29	695	77.2	8.47	34.9	38.36	21.97	26.81	14.61	10.12	7.63	9.49	5.13	2.01	2.52	0	43	44	43	42	36	34	20	13	16	9	8	6	56	66	51	39	19	22
5.23528e+18	FALSE		High	IsMasterProtein	2765	AT2G25970.1	KH domain-containing protein	>AT2G25970.1 | Symbols: | KH domain-containing protein | chr2:11071844-11075604 REVERSE LENGTH=632	0	14.264	0	8	4	17	4	4	632	64.6	5.49	0	0		0			0	0	0	0	0	0	4	2		2			4	4	2	6	6	2	2	1		1
-6.66731e+18	FALSE		High	IsMasterProtein	508	AT2G26080.1	glycine decarboxylase P-protein 2	>AT2G26080.1 | Symbols: AtGLDP2, GLDP2 | glycine decarboxylase P-protein 2 | chr2:11109330-11113786 REVERSE LENGTH=1044	0	62.378	0	18	14	38	3	3	1044	113.7	6.65	4.2	0	10.94	0	0	0			0	0	0		7	2	16	2	6	2			3	2	5		5	1	15	1	6	1
9.12128e+18	FALSE		High	IsMasterProtein	3490	AT2G26250.1	3-ketoacyl-CoA synthase 10	>AT2G26250.1 | Symbols: FDH, KCS10 | 3-ketoacyl-CoA synthase 10 | chr2:11170799-11173059 REVERSE LENGTH=550	0	10.777	0	6	2	13	2	2	550	61.9	9.01	0	0	0	0	0	0	0	0			0		6	6	3	3	3	3	3	3			3		4	2	1	1	1	1
-3.01974e+18	FALSE		High	IsMasterProtein	1192	AT2G26280.1	CTC-interacting domain 7	>AT2G26280.1 | Symbols: CID7 | CTC-interacting domain 7 | chr2:11188143-11190579 REVERSE LENGTH=567	0	53.006	0	26	11	54	11	11	567	62.1	6.39	0	0	2.01	5.59	1.62	0	0			0			17	15	12	24	18	14	1			2			9	6	5	15	8	9
-6.8498e+18	FALSE		High	IsMasterProtein	475	AT2G26340.1	unknown protein; FUNCTIONS IN: molecular_function unknown; INVOLVED IN: biological_process unknown; LOCATED IN: chloroplast thylakoid membrane, chloroplast thylakoid lumen, chloroplast; EXPRESSED IN: 22 plant structures; EXPRESSED DURING: 13 growth stages; Has 38 Blast hits to 38 proteins in 13 species: Archae - 0; Bacteria - 0; Metazoa - 0; Fungi - 0; Plants - 38; Viruses - 0; Other Eukaryotes -…	>AT2G26340.1 | Symbols: | unknown protein; FUNCTIONS IN: molecular_function unknown; INVOLVED IN: biological_process unknown; LOCATED IN: chloroplast thylakoid membrane, chloroplast thylakoid lumen, chloroplast; EXPRESSED IN: 22 plant structures; EXPRESSED DURING: 13 growth stages; Has 38 Blast hits to 38 proteins in 13 species: Archae - 0; Bacteria - 0; Metazoa - 0; Fungi - 0; Plants - 38; Virus…	0	7.78	0	9	2	3	1	2	253	27.8	7.4	0		0	0									5		4	4									1		1	1
-3.45169e+18	FALSE		High	IsMasterProtein	1115	AT2G26430.1	arginine-rich cyclin 1	>AT2G26430.1 | Symbols: RCY1, ATRCY1 | arginine-rich cyclin 1 | chr2:11243433-11245504 REVERSE LENGTH=416	0	20.663	0	13	5	21	0	5	416	47.5	8.88	0	0	0	0	0	0							10	8	10	13	7	10							5	2	3	6	2	3
7.76e+18	FALSE		High	IsMasterProtein	3240	AT2G26780.1	ARM repeat superfamily protein	>AT2G26780.1 | Symbols: | ARM repeat superfamily protein | chr2:11410125-11423598 FORWARD LENGTH=1826	0	8.879	0	4	4	5	4	4	1826	201.1	6.64							0	0	0		0								1	1	1		1
-4.6056e+18	FALSE		Medium	IsMasterProtein	893	AT2G26930.1	4-(cytidine 5'-phospho)-2-C-methyl-D-erithritol kinase	>AT2G26930.1 | Symbols: ATCDPMEK, PDE277, ISPE, CDPMEK | 4-(cytidine 5'-phospho)-2-C-methyl-D-erithritol kinase | chr2:11491829-11494229 REVERSE LENGTH=383	0.034	1.872	199	3	1	1	1	1	383	42	7.02			0												3												1
-7.66352e+18	FALSE		High	IsMasterProtein	306	AT2G26990.1	proteasome family protein	>AT2G26990.1 | Symbols: FUS12, ATCSN2, COP12, CSN2 | proteasome family protein | chr2:11519684-11522412 REVERSE LENGTH=439	0	5.709	0	4	2	4	2	2	439	51.2	5.57				0					0	0	0					2					2	2	2					1
5.33386e+18	FALSE		High	IsMasterProtein	2789	AT2G27020.1	20S proteasome alpha subunit G1	>AT2G27020.1 | Symbols: PAG1 | 20S proteasome alpha subunit G1 | chr2:11528515-11530858 REVERSE LENGTH=249	0	75.659	0	47	12	161	12	12	249	27.4	6.32	12.39	8.83	8.56	4.51	4.56	4.83	15.26	13.59	15.67	6.92	10.42	4.48	38	43	41	43	31	33	34	40	43	34	40	28	14	13	12	12	9	9
3.32449e+18	FALSE		High	IsMasterProtein	2421	AT2G27030.3	calmodulin 5	>AT2G27030.3 | Symbols: CAM5 | calmodulin 5 | chr2:11532069-11534176 FORWARD LENGTH=181	0.001	4.802	3	13	2	3	0	2	181	20.6	4.82	0				0	0							9				4	4							1				1	1
5.01232e+17	FALSE		Medium	IsMasterProtein	1874	AT2G27090.1	Protein of unknown function (DUF630 and DUF632)	>AT2G27090.1 | Symbols: | Protein of unknown function (DUF630 and DUF632) | chr2:11567691-11570345 REVERSE LENGTH=743	0.038	1.795	227	3	1	1	1	1	743	83.7	6.42						0												3												1
7.30358e+18	FALSE		High	IsMasterProtein	3147	AT2G27100.1	C2H2 zinc-finger protein SERRATE (SE)	>AT2G27100.1 | Symbols: SE | C2H2 zinc-finger protein SERRATE (SE) | chr2:11572587-11576357 FORWARD LENGTH=720	0	75.972	0	24	14	74	14	14	720	81	8.38	0	0	0	0	0	0	0			0	0	0	17	12	12	24	11	17	3			4	5	2	13	6	9	15	10	12
-6.27574e+18	FALSE		High	IsMasterProtein	582	AT2G27530.2	Ribosomal protein L1p/L10e family	>AT2G27530.2 | Symbols: PGY1 | Ribosomal protein L1p/L10e family | chr2:11763443-11764570 REVERSE LENGTH=216;>AT2G27530.1 | Symbols: PGY1 | Ribosomal protein L1p/L10e family | chr2:11763443-11764570 REVERSE LENGTH=216	0	49.636	0	31	6	142	2	2	216	24.4	9.88	4.88	6.49	3.27	6.22	12.75	8.99	0	2.03	2.27	3.44	4.03	0	25	28	28	28	28	28	28	28	31	25	28	21	9	18	13	12	14	19
3.04847e+18	FALSE		High	IsMasterProtein	2376	AT2G27600.1	AAA-type ATPase family protein	>AT2G27600.1 | Symbols: SKD1, VPS4, ATSKD1 | AAA-type ATPase family protein | chr2:11781226-11783730 FORWARD LENGTH=435	0	33.97	0	27	8	52	8	8	435	48.6	6.96	1.69	0	1.75	4.39	0	0	1.62	0	0	1.96	3.9	1.65	16	14	14	11	4	11	14	2	4	20	27	5	5	6	4	3	3	3
1.08282e+18	FALSE		Medium	IsMasterProtein	1992	AT2G27660.1	Cysteine/Histidine-rich C1 domain family protein	>AT2G27660.1 | Symbols: | Cysteine/Histidine-rich C1 domain family protein | chr2:11798694-11800850 REVERSE LENGTH=718	0.014	2.338	77	3	1	1	1	1	718	76.5	5.25	0												3												1
-4.09199e+18	FALSE		High	IsMasterProtein	987	AT2G27680.1	NAD(P)-linked oxidoreductase superfamily protein	>AT2G27680.1 | Symbols: | NAD(P)-linked oxidoreductase superfamily protein | chr2:11803981-11805965 REVERSE LENGTH=384	0	28.628	0	23	8	51	8	8	384	43.1	8.12	1.66	0	0	1.87	0	0	2	0	0	0	1.72	0	16	7	10	18	3	7	17	11	14	14	19	7	6	2	3	7	1	2
-4.14576e+18	FALSE		High	IsMasterProtein	978	AT2G27710.2	60S acidic ribosomal protein family	>AT2G27710.2 | Symbols: | 60S acidic ribosomal protein family | chr2:11816929-11817670 FORWARD LENGTH=115;>AT2G27710.1 | Symbols: | 60S acidic ribosomal protein family | chr2:11816929-11817670 FORWARD LENGTH=115;>AT2G27710.3 | Symbols: | 60S acidic ribosomal protein family | chr2:11816929-11817670 FORWARD LENGTH=115	0	120.466	0	77	12	226	3	7	115	11.4	4.68	30.53	17.79	22.5	28.26	21.82	24.17	16.09	12.64	10.34	20.99	25.48	14.77	77	77	76	77	75	77	76	76	77	77	77	77	25	17	19	22	16	23
5.83826e+18	FALSE		High	IsMasterProtein	2896	AT2G27720.1	60S acidic ribosomal protein family	>AT2G27720.1 | Symbols: | 60S acidic ribosomal protein family | chr2:11818696-11819370 FORWARD LENGTH=115	0	95.841	0	85	11	192	2	6	115	11.4	4.61	20.84	18.39	18.36	26.42	28.33	25.79	14.64	19.66	16	21.87	18.9	14.53	85	85	83	85	85	85	81	79	83	85	85	85	16	16	17	20	16	19
4.40807e+17	FALSE		High	IsMasterProtein	1866	AT2G27730.1	copper ion binding	>AT2G27730.1 | Symbols: | copper ion binding | chr2:11820056-11820867 REVERSE LENGTH=113	0	24.78	0	41	5	49	5	5	113	11.9	9.64	1.6	1.78	1.74	1.75	2.11	2.07	1.87	3.4	1.84	2.25	6	3.83	27	27	27	27	34	34	27	34	40	41	27	27	4	3	4	5	5	3
-7.90552e+18	FALSE		High	IsMasterProtein	250	AT2G27860.1	UDP-D-apiose/UDP-D-xylose synthase 1	>AT2G27860.1 | Symbols: AXS1 | UDP-D-apiose/UDP-D-xylose synthase 1 | chr2:11864684-11866843 REVERSE LENGTH=389	0	17.26	0	23	7	30	1	7	389	43.6	5.73	1.75	0	0	0	0	0	0	0	0	0	0	0	15	10	10	6	3	10	10	6	6	8	3	4	7	3	3	2	1	3
-1.84594e+17	FALSE		High	IsMasterProtein	1743	AT2G27900.1	CONTAINS InterPro DOMAIN/s: Protein of unknown function DUF2451, C-terminal (InterPro:IPR019514), Vacuolar protein sorting-associated protein 54 (InterPro:IPR019515); Has 316 Blast hits to 252 proteins in 92 species: Archae - 0; Bacteria - 2; Metazoa - 200; Fungi - 2; Plants - 68; Viruses - 0; Other Eukaryotes - 44 (source: NCBI BLink).	>AT2G27900.1 | Symbols: | CONTAINS InterPro DOMAIN/s: Protein of unknown function DUF2451, C-terminal (InterPro:IPR019514), Vacuolar protein sorting-associated protein 54 (InterPro:IPR019515); Has 316 Blast hits to 252 proteins in 92 species: Archae - 0; Bacteria - 2; Metazoa - 200; Fungi - 2; Plants - 68; Viruses - 0; Other Eukaryotes - 44 (source: NCBI BLink). | chr2:11877654-11885238 FORWARD L…	0	11.744	0	5	4	5	4	4	1124	124.8	5.83						0	0		0		0							1	1		1		3							1
-3.88393e+18	FALSE		High	IsMasterProtein	1023	AT2G28000.1	chaperonin-60alpha	>AT2G28000.1 | Symbols: CPN60A, CH-CPN60A, SLP | chaperonin-60alpha | chr2:11926603-11929184 FORWARD LENGTH=586	0	282.504	0	55	38	545	35	35	586	62	5.19	28.95	28.84	33.37	27.2	15	19.09	21.18	20.69	33.64	38.19	45.43	20.42	50	49	48	39	40	39	46	45	44	51	46	44	54	43	55	41	36	34
-4.25272e+18	FALSE		High	IsMasterProtein	959	AT2G28120.1	Major facilitator superfamily protein	>AT2G28120.1 | Symbols: | Major facilitator superfamily protein | chr2:11985934-11987667 FORWARD LENGTH=577	0.009	2.546	49	2	1	2	1	1	577	63.9	8.53		0					0							2					2							1
-8.76357e+18	FALSE		High	IsMasterProtein	91	AT2G28290.1	P-loop containing nucleoside triphosphate hydrolases superfamily protein	>AT2G28290.1 | Symbols: SYD, CHR3 | P-loop containing nucleoside triphosphate hydrolases superfamily protein | chr2:12056771-12072950 FORWARD LENGTH=3574	0	31.45	0	3	8	29	0	8	3574	389.6	4.87	0	0	0	0	0	0	0						2	1	1	2	1	2	0						6	4	4	7	2	5
-6.79368e+17	FALSE		High	IsMasterProtein	1650	AT2G28430.1	unknown protein; Has 28 Blast hits to 28 proteins in 12 species: Archae - 0; Bacteria - 0; Metazoa - 0; Fungi - 0; Plants - 28; Viruses - 0; Other Eukaryotes - 0 (source: NCBI BLink).	>AT2G28430.1 | Symbols: | unknown protein; Has 28 Blast hits to 28 proteins in 12 species: Archae - 0; Bacteria - 0; Metazoa - 0; Fungi - 0; Plants - 28; Viruses - 0; Other Eukaryotes - 0 (source: NCBI BLink). | chr2:12159736-12160387 REVERSE LENGTH=85	0.008	2.726	40	14	1	4	1	1	85	9.8	8.47			0		0		0				0				14		14		14				14				1		1
-3.00558e+18	FALSE		High	IsMasterProtein	1197	AT2G28540.2	RNA binding (RRM/RBD/RNP motifs) family protein	>AT2G28540.2 | Symbols: | RNA binding (RRM/RBD/RNP motifs) family protein | chr2:12218652-12223594 FORWARD LENGTH=960	0.001	4.604	6	3	2	3	1	2	960	107	6.48	0	0											3	2											2	1
-8.96687e+18	FALSE		High	IsMasterProtein	45	AT2G28550.3	related to AP2.7	>AT2G28550.3 | Symbols: RAP2.7 | related to AP2.7 | chr2:12226168-12228251 REVERSE LENGTH=464	0	11.492	0	8	3	11	0	3	464	51.1	6.81	0	0	0	0									8	2	5	5									5	1	3	2
-5.5624e+18	FALSE		High	IsMasterProtein	701	AT2G28790.1	Pathogenesis-related thaumatin superfamily protein	>AT2G28790.1 | Symbols: | Pathogenesis-related thaumatin superfamily protein | chr2:12354664-12355413 REVERSE LENGTH=249	0	18.376	0	28	5	25	5	5	249	27	7.65	0		0	0	2.01	0		0	0	0	0	0	10		4	14	23	4		4	13	4	8	13	2		2	4	4	3
2.16368e+18	FALSE		High	IsMasterProtein	2192	AT2G28800.1	63 kDa inner membrane family protein	>AT2G28800.1 | Symbols: ALB3 | 63 kDa inner membrane family protein | chr2:12356669-12359158 REVERSE LENGTH=462	0	8.204	0	4	3	19	0	3	462	50.2	9.07	0	0	0	0	0		0	0	0	0	0		4	3	4	2	3		4	4	2	4	3		3	2	3	1	1
-6.74195e+18	FALSE		High	IsMasterProtein	496	AT2G28900.1	outer plastid envelope protein 16-1	>AT2G28900.1 | Symbols: OEP16, ATOEP16-L, ATOEP16-1, OEP16-1 | outer plastid envelope protein 16-1 | chr2:12414423-12415459 REVERSE LENGTH=148	0	11.549	0	29	4	17	4	4	148	15.5	9.13			0	0		0	0	0	0	0	0	0			5	16		11	11	11	5	5	24	5			1	3		2
1.45327e+18	FALSE		High	IsMasterProtein	2063	AT2G28910.1	CAX interacting protein 4	>AT2G28910.1 | Symbols: CXIP4 | CAX interacting protein 4 | chr2:12415992-12416990 REVERSE LENGTH=332	0.001	4.674	6	10	2	8	2	2	332	37.8	9.73	0	0	0	0		0	0						3	3	10	3		3	3						1	1	3	1		1
1.87324e+18	FALSE		Medium	IsMasterProtein	2135	AT2G28950.1	expansin A6	>AT2G28950.1 | Symbols: ATEXPA6, ATEXP6, ATHEXP ALPHA 1.8, EXPA6 | expansin A6 | chr2:12431840-12433482 REVERSE LENGTH=257	0.013	2.37	72	4	1	5	0	1	257	27.8	9.67	0		0	0		0					0		4		4	4		4					4		1		1	1		1
-5.01133e+18	FALSE		High	IsMasterProtein	819	AT2G29140.1	pumilio 3	>AT2G29140.1 | Symbols: APUM3, PUM3 | pumilio 3 | chr2:12531392-12535060 FORWARD LENGTH=964	0	96.731	0	19	20	140	2	2	964	105.9	6.2	12.46	5.95	7.04	8.88	7.88	6.52	1.69	0	0	0	0	0	16	16	18	18	16	18	2	1	2	3	1	1	18	19	23	25	13	33
7.63006e+18	FALSE		High	IsMasterProtein	3216	AT2G29190.1	pumilio 2	>AT2G29190.1 | Symbols: APUM2, PUM2 | pumilio 2 | chr2:12544260-12548071 REVERSE LENGTH=972;>AT2G29190.2 | Symbols: PUM2 | pumilio 2 | chr2:12544260-12548071 REVERSE LENGTH=972	0	85.275	0	19	17	121	4	4	972	106.6	6.09	10.32	3.88	6.33	6.55	5.21	6.52	1.69	0	0	0	0	0	17	16	17	16	11	16	2	2	2	2	3	1	16	19	21	19	10	25
4.94047e+18	FALSE		High	IsMasterProtein	2719	AT2G29200.1	pumilio 1	>AT2G29200.1 | Symbols: APUM1, PUM1 | pumilio 1 | chr2:12549483-12553185 REVERSE LENGTH=968	0	95.079	0	18	20	129	2	2	968	106.5	6.13	7.88	3.77	4.49	8.07	7.56	0	1.69	0	0	0	0	0	15	17	16	16	16	16	2	2	2	2	1	1	18	20	20	20	15	26
-5.67528e+18	FALSE		High	IsMasterProtein	686	AT2G29360.1	NAD(P)-binding Rossmann-fold superfamily protein	>AT2G29360.1 | Symbols: | NAD(P)-binding Rossmann-fold superfamily protein | chr2:12603849-12605121 FORWARD LENGTH=271	0.002	4.217	7	4	1	1	0	1	271	29.2	6.67			0												4												1
-3.1523e+18	FALSE		High	IsMasterProtein	1166	AT2G29450.1	glutathione S-transferase tau 5	>AT2G29450.1 | Symbols: ATGSTU5, ATGSTU1, AT103-1A, GSTU5 | glutathione S-transferase tau 5 | chr2:12624774-12625566 REVERSE LENGTH=224	0.003	3.258	15	5	1	1	0	1	224	26	5.55			0												5												1
-2.72645e+18	FALSE		High	IsMasterProtein	1253	AT2G29500.1	HSP20-like chaperones superfamily protein	>AT2G29500.1 | Symbols: | HSP20-like chaperones superfamily protein | chr2:12633279-12633740 REVERSE LENGTH=153	0	30.287	0	40	7	56	4	5	153	17.6	6.81	0	0	0	3.41	3.75	2.19	0	0	0	1.8	1.6	0	6	6	6	29	12	37	20	12	12	37	23	31	1	1	1	9	2	10
-1.66033e+18	FALSE		Medium	IsMasterProtein	1469	AT2G29530.1	Tim10/DDP family zinc finger protein	>AT2G29530.1 | Symbols: TIM10 | Tim10/DDP family zinc finger protein | chr2:12641026-12642243 REVERSE LENGTH=83;>AT2G29530.2 | Symbols: TIM10 | Tim10/DDP family zinc finger protein | chr2:12641026-12642243 REVERSE LENGTH=83	0.045	1.673	275	10	1	4	1	1	83	9.3	7.74					0				0		0						10				10		10						2
-4.17382e+18	FALSE		Medium	IsMasterProtein	974	AT2G29540.2	RNApolymerase 14 kDa subunit	>AT2G29540.2 | Symbols: ATRPC14, ATRPAC14, RPC14 | RNApolymerase 14 kDa subunit | chr2:12642727-12643828 FORWARD LENGTH=122;>AT2G29540.1 | Symbols: ATRPC14, ATRPAC14, RPC14 | RNApolymerase 14 kDa subunit | chr2:12642727-12643828 FORWARD LENGTH=122	0.022	2.108	124	7	1	2	1	1	122	14.1	5.19				0							0					7							7					1
-8.246e+18	FALSE		High	IsMasterProtein	180	AT2G29550.1	tubulin beta-7 chain	>AT2G29550.1 | Symbols: TUB7 | tubulin beta-7 chain | chr2:12644258-12645932 REVERSE LENGTH=449	0	359.06	0	65	29	857	2	2	449	50.7	4.83	67.9	41.96	48.22	89.61	58.71	36.73	28.96	19.87	45.36	60.64	57.29	30.48	59	64	64	63	64	59	59	61	61	65	59	51	92	73	61	101	64	63
7.01201e+18	FALSE		High	IsMasterProtein	3090	AT2G29560.1	cytosolic enolase	>AT2G29560.1 | Symbols: ENOC | cytosolic enolase | chr2:12646635-12649694 FORWARD LENGTH=475	0	12.301	0	7	3	7	3	3	475	51.6	5.52										0	0											5	7
3.33851e+18	FALSE		High	IsMasterProtein	2425	AT2G29570.1	proliferating cell nuclear antigen 2	>AT2G29570.1 | Symbols: PCNA2, ATPCNA2 | proliferating cell nuclear antigen 2 | chr2:12650139-12651598 REVERSE LENGTH=264	0	5.896	0	9	2	3	0	2	264	29.2	4.72										0	1.66											6	9
-9.17772e+18	FALSE		High	IsMasterProtein	10	AT2G29580.1	CCCH-type zinc fingerfamily protein with RNA-binding domain	>AT2G29580.1 | Symbols: | CCCH-type zinc fingerfamily protein with RNA-binding domain | chr2:12652011-12654158 FORWARD LENGTH=483	0	32.584	0	14	7	48	1	1	483	54.2	7.37	8.06	4.5	4.7	4.88	4.05	4.62	1.7	0	1.78	1.78	0	0	12	14	7	8	7	12	2	2	5	2	7	2	8	8	4	6	3	10
3.89484e+18	FALSE		High	IsMasterProtein	2536	AT2G30050.1	transducin family protein / WD-40 repeat family protein	>AT2G30050.1 | Symbols: | transducin family protein / WD-40 repeat family protein | chr2:12825540-12826448 FORWARD LENGTH=302	0	12.181	0	11	3	18	2	3	302	32.6	5.74	0		0	0	0	0	0	0	0	0	1.84	0	4		4	7	4	8	4	4	8	11	8	4	1		1	2	1	2
-1.06765e+18	FALSE		High	IsMasterProtein	1581	AT2G30110.1	ubiquitin-activating enzyme 1	>AT2G30110.1 | Symbols: ATUBA1, MOS5, UBA1 | ubiquitin-activating enzyme 1 | chr2:12852632-12857369 REVERSE LENGTH=1080	0	33.242	0	8	9	34	7	7	1080	120.2	5.27	0	0	0	0		0			0	3.87	4.04	1.99	2	1	3	5		1			2	6	6	2	2	1	3	5		1
7.39634e+18	FALSE		Medium	IsMasterProtein	3170	AT2G30170.1	Protein phosphatase 2C family protein	>AT2G30170.1 | Symbols: | Protein phosphatase 2C family protein | chr2:12879802-12881474 REVERSE LENGTH=298	0.037	1.811	225	3	1	1	0	1	298	32.3	5.3	0												3												1
3.93158e+18	FALSE		High	IsMasterProtein	2546	AT2G30200.1	catalytics;transferases;[acyl-carrier-protein] S-malonyltransferases;binding	>AT2G30200.1 | Symbols: | catalytics;transferases;[acyl-carrier-protein] S-malonyltransferases;binding | chr2:12883162-12885482 REVERSE LENGTH=393	0.008	2.621	44	2	1	2	1	1	393	41.5	8.56										0	0											2	2
-6.272e+18	FALSE		High	IsMasterProtein	583	AT2G30390.2	ferrochelatase 2	>AT2G30390.2 | Symbols: FC2 | ferrochelatase 2 | chr2:12951242-12953985 REVERSE LENGTH=522	0.004	3.091	21	2	1	3	0	1	522	57.8	5.47	0		0				0						2		2				2						1		1
8.07332e+18	FALSE		High	IsMasterProtein	3297	AT2G30470.1	high-level expression of sugar-inducible gene 2	>AT2G30470.1 | Symbols: HSI2, VAL1 | high-level expression of sugar-inducible gene 2 | chr2:12980904-12984724 REVERSE LENGTH=790	0.003	3.601	12	2	1	3	1	1	790	86.9	7.85	0		0										2		2										2		1
-8.7629e+18	FALSE		High	IsMasterProtein	92	AT2G30490.1	cinnamate-4-hydroxylase	>AT2G30490.1 | Symbols: ATC4H, C4H, CYP73A5, REF3 | cinnamate-4-hydroxylase | chr2:12993861-12995683 REVERSE LENGTH=505	0	36.957	0	29	10	77	10	10	505	57.8	8.78	1.7	0	0	0	0	1.67	0	0	0	2.07	0	0	11	7	11	24	5	18	6	3	8	13	13	7	7	3	8	10	3	12
4.28263e+18	FALSE		Medium	IsMasterProtein	2602	AT2G30550.2	alpha/beta-Hydrolases superfamily protein	>AT2G30550.2 | Symbols: | alpha/beta-Hydrolases superfamily protein | chr2:13014884-13017005 FORWARD LENGTH=529	0.016	2.243	87	2	1	1	0	1	529	60.4	7.05		0												2												1
-5.08677e+18	FALSE		Medium	IsMasterProtein	799	AT2G30580.1	DREB2A-interacting protein 2	>AT2G30580.1 | Symbols: DRIP2 | DREB2A-interacting protein 2 | chr2:13026444-13030363 FORWARD LENGTH=420	0.01	2.46	55	3	1	1	1	1	420	47.2	9.23		0												3												1
5.3748e+18	FALSE		High	IsMasterProtein	2800	AT2G30590.1	WRKY DNA-binding protein 21	>AT2G30590.1 | Symbols: WRKY21 | WRKY DNA-binding protein 21 | chr2:13033891-13035303 FORWARD LENGTH=380	0.001	5.3	2	9	2	2	2	2	380	43	9.73			0												9												2
-4.48434e+18	FALSE		High	IsMasterProtein	912	AT2G30620.1	winged-helix DNA-binding transcription factor family protein	>AT2G30620.1 | Symbols: | winged-helix DNA-binding transcription factor family protein | chr2:13045360-13046267 FORWARD LENGTH=273	0	44.712	0	19	10	84	2	8	273	28.5	10.83	3.66	0	0	0	1.68	0	0	0	0	1.67	7.89	0	14	8	15	12	15	12	11	8	8	8	19	11	11	3	8	8	8	8
2.83675e+18	FALSE		High	IsMasterProtein	2329	AT2G30800.1	helicase in vascular tissue and tapetum	>AT2G30800.1 | Symbols: HVT1, ATVT-1 | helicase in vascular tissue and tapetum | chr2:13120585-13126635 REVERSE LENGTH=1299	0	10.797	0	2	2	9	2	2	1299	144.4	7.99	0	0	0	0		0							2	1	2	1		2							3	1	2	1		2
-9.01613e+18	FALSE		High	IsMasterProtein	35	AT2G30860.1	glutathione S-transferase PHI 9	>AT2G30860.1 | Symbols: ATGSTF9, GLUTTR, ATGSTF7, GSTF9 | glutathione S-transferase PHI 9 | chr2:13139132-13140057 FORWARD LENGTH=215	0	20.693	0	27	5	42	1	4	215	24.1	6.65	2.02	1.91	2.33	1.76	4.39	0	1.69	1.73	1.74	2.18	2.05	1.91	19	14	27	8	27	18	22	4	14	14	18	8	4	4	6	2	5	3
3.41808e+18	FALSE		High	IsMasterProtein	2444	AT2G30870.1	glutathione S-transferase PHI 10	>AT2G30870.1 | Symbols: ATGSTF10, ERD13, ATGSTF4, GSTF10 | glutathione S-transferase PHI 10 | chr2:13141490-13142392 FORWARD LENGTH=215	0	9.107	0	13	3	16	2	2	215	24.2	5.67	2.02	1.91	2.33	1.76	2.1	0	1.69	1.73	1.74	2.18	0	1.91	4	4	13	4	4	5	4	4	4	4	8	4	1	1	3	1	1	1
[truncated: 2,353 more rows]
[truncated: 85 more columns]

## Sheet: Data S2
Accession	Description	logFC	FDR	# Peptides (by Search Engine): TOC1-F_12C-1	# Peptides (by Search Engine): TOC1-F_12C-2	# Peptides (by Search Engine): TOC1-F_12C-3	# Peptides (by Search Engine): TOC1-F_28C-1	# Peptides (by Search Engine): TOC1-F_28C-2	# Peptides (by Search Engine): TOC1-F_28C-3
AT1G43800.1	Plant stearoyl-acyl-carrier-protein desaturase family protein	6.92759	5.11037e-12	0	0	0	15	14	15
AT2G38470.1	WRKY DNA-binding protein 33	-6.25201	8.28123e-07	11	9	9	0	0	0
[truncated: 3,148 more rows]

## Sheet: Data S3
Accession	Description	logFC	FDR	# Peptides (by Search Engine): PRR5-F_12C-1	# Peptides (by Search Engine): PRR5-F_12C-2	# Peptides (by Search Engine): PRR5-F_12C-3	# Peptides (by Search Engine): PRR5-F_28C-1	# Peptides (by Search Engine): PRR5-F_28C-2	# Peptides (by Search Engine): PRR5-F_28C-3
[truncated: 2,804 more rows]
